# Supplementary material for: Transcriptomic profiling identifies immunotherapy-responsive phenotypes in microsatellite-stable metastatic colorectal cancer
Source: Oncogene. 2026 Jun 16;45(29):2932–44. doi: 10.1038/s41388-026-03861-2 (PMC13364656; doi:10.1038/s41388-026-03861-2)
Supplement: Supplementary file 2 [file 41388_2026_3861_MOESM2_ESM.xlsx]

## Sheet: Description
Spot	# metagenes	# genes	# samples with spot
D1	15	352	11
D2	1	32	5
D3	32	331	1
D4	23	196	2
D5	21	126	5
D6	36	355	12
D7	12	248	19
D8	37	284	0
D9	39	467	6
D10	1	7	2
D11	47	370	0
D12	31	284	1
D13	39	371	0
D14	132	1193	1
D15	10	166	4
D16	6	115	2
D17	96	856	3
D18	38	576	10
D19	19	255	15
D20	23	383	17
D21	29	485	17
D22	5	124	1
D23	17	175	11
D24	16	205	10
D25	36	549	6
D26	20	277	1
D27	26	227	4
D28	35	477	6

## Sheet: Genes
D1 (LIV-spot)	D2	D3	D4	D5	D6	D7 (PRO-spot)	D8	D9	D10	D11	D12	D13	D14	D15	D16	D17	D18 (INF-spot)	D19 (LUN-spot)	D20	D21 (MES/ABD-spot)	D22	D23	D24	D25	D26	D27	D28
A1BG	ACAT2	ABCA4	ABCC8	ABRA	ACVR1C	ABO	ABHD12	ABRACL	ANKRD49	ABHD3	ACBD7	AARSD1	AASDH	ABCA5	ACAP2	AAK1	ABCD2	A2M	ABCA10	A4GALT	ABHD14B	ABLIM1	ABCC3	ABCA7	ABCD4	ABL2	ABCC5
A1CF	ALG14	ACACB	ALX3	ACTA1	ALDH3A1	ADORA2B	ABT1	ACP1	C12orf60	ACBD5	AGK	ABHD14A	ABCB10	AKTIP	ADAM10	ABCB5	ABI3	ABCA3	ABCA6	ACTA2	ADAM15	ADAM2	ABTB2	ABCB8	ACIN1	ACOT9	ABTB1
AADAC	APOOL	ACAD11	AP3B2	ACTC1	ALG1L2	AGR2	ACTN4	ACTL6A	CEBPZ	ACRV1	AIMP1	ADIPOR1	ABI1	ANO6	ADAM9	ACER1	ACP5	ACADL	ABCA8	ADAM12	ADCK2	ADTRP	ADM	ABHD16B	ADAM11	ACTB	ACOX3
ABCB11	CBLN1	ACBD4	ART1	ACTN2	ALPI	AGR3	AGFG1	ADIPOR2	COG2	AFG3L2	ANP32E	AKNAD1	ABI2	AP4E1	AHR	ACTR1A	ADAM28	ACE	ABCA9	ADAM19	ADO	AKR1B15	ADRA2C	ACAP3	AJAP1	ACTN1	ADA
ABCB4	CHPT1	ACO1	ARX	ACTN3	ANLN	AIFM3	AIMP2	AHSA1	NAA16	AGPS	AP1AR	AKR7A2	ACSM1	ARHGAP42	AIDA	ACVR1	ADAMDEC1	ACOXL	ABCC9	ADAM22	AGPAT1	ALAS2	ANGPTL4	ACHE	AKAP17A	ADAM8	ADAMTSL2
ABCC2	CMTM6	ACOT6	ASCL1	APOBEC2	ANXA13	ANXA3	AK2	ALG11	RPE	AKR1A1	ARHGAP5	ALOXE3	ACTR8	ARL2BP	AKAP10	ADAM23	ADAMTS3	ADAMTS8	ABI3BP	ADAMTS10	ALKBH4	AMH	ANKRD37	ACSF3	AKAP8	ADAMTS5	ADCY4
ABCG5	CRLS1	ACP2	ASIC2	ARHGAP36	AQP12B	AP1M2	AK7	ALG5	WDR75	ALAS1	ARMCX5	ANAPC13	ADAM17	ARL3	AP2B1	ADD1	ADORA3	ADRB1	ACTG2	ADAMTS12	ALKBH7	ANO7	ARHGEF4	ADAT3	AKAP8L	AFAP1	ADCY9
ABCG8	CYP51A1	ACYP2	ASTN2	ARL15	ARG2	APOBEC1	AKIRIN1	ALG8		ALKBH3	ART3	ARL6IP6	ADAM20	ATF7IP	APPBP2	ADPGK	ADPRH	AFF3	ADAM33	ADAMTS14	AP4M1	ARF1	ASIC4	ADRA2A	ALDH16A1	AKT1S1	ADORA1
ACADSB	DBI	ADAMTS17	ATP12A	ARL17A	ARID3A	ARHGEF16	ALG1	ANAPC1		AMIGO1	ARV1	ATG9A	ADAM21	ATL1	ARFGAP3	AKAP13	AIF1	AGBL1	ADAMTS1	ADAMTS16	APH1A	ARHGEF37	ATG9B	AGAP3	ALPK3	AMPD3	AFAP1L1
ACAT1	DNAJC19	ADCY1	ATP1A3	ARPP21	ASF1B	ARHGEF38	AMMECR1	ANAPC15		AMMECR1L	ASAH2B	ATMIN	ADH7	ATL3	ARL13B	AKAP6	AIM2	AGER	ADAMTS15	ADAMTS2	ARF5	ARSJ	BEAN1	AGRN	ANKRD11	AMZ1	AFF1
ACMSD	EI24	ADH5	BCAN	ASB10	ASPM	ARL14	ANKRD46	ANKRD22		ANAPC16	ATF1	ATOH7	AEBP2	AZI2	ARL6	ALK	AKR1B1	AGTR2	ADAMTS7	ADAMTS4	ASB13	ASRGL1	BMP4	AIRE	ANKRD2	ANKH	AK1
ACOT12	FAM162A	ADRA2B	BEX1	ASB15	ATIC	ATP10B	APEX1	ANXA4		ANAPC5	ATP6V1E1	ATP6AP1	AGBL3	BBIP1	ARMC8	ALMS1	ALOX5AP	ALOX15B	ADAMTS9	ADAMTS6	B4GALT2	ATOH1	BTBD11	AJUBA	ANKRD23	ANKLE2	AMOTL2
ACSM2A	FDX1	ALDH7A1	BEX5	ASB5	ATP1A1	ATP1B1	ARFGEF2	AP1S3		ANKRD40	B3GALT1	ATP6V0C	AGGF1	BIRC2	ARRDC3	ALPK1	ANKDD1A	ALPL	ADAMTSL3	ADAMTSL1	B4GALT7	B3GALT5	CACNB3	AMDHD2	ANKRD33B	ANO4	ANKRD13D
ACSM2B	FH	ALDH9A1	BRD9	ASH2L	AURKA	ATP2C2	ARMC10	APOBEC3B		ANP32A	BAG5	ATP6V1F	AGTPBP1	BNIP2	ATF2	AMY2B	ANXA2R	ANGPT1	ADCY5	ADCY2	BAD	B3GNT6	CALB1	AMPD2	AOC2	APCDD1L	ANKRD53
ACSM5	FRK	AMFR	BSN	ATP1B4	AURKB	B3GNT3	ARPC1A	APOO		APP	BPNT1	ATP6V1G1	AHCTF1	C12orf4	BBS12	ANGPT2	APBB1IP	ANKRD1	AGAP11	AEBP1	BCKDK	B4GALNT2	CANT1	AMT	AQP2	ARHGAP17	AP2A1
ADH1A	GHITM	AMHR2	BTG1	ATP2A1	BCL2L14	B4GALNT3	ASPH	ARHGAP11A		ARHGAP35	BROX	ATXN7L3B	AHI1	CAPN7	BLZF1	ANGPTL5	APOBEC3C	ANKRD29	AHNAK	AHNAK2	BCL9	BACE2	CDA	ANAPC2	ARC	ARHGDIA	AP2A2
ADH1B	GLO1	ANKRD24	C1orf68	BAG4	BEND3	BAIAP2L1	ATP1B3	ARL4A		ARL1	BTF3	BANF1	AHSP	CBL	BMPR1A	ANK1	APOBEC3D	ANO2	AKAP12	ALDH1A3	BTBD2	BAG1	CDR2L	ANKMY1	ARGLU1	ATXN1	APBB3
ADH1C	HIGD1A	ANKRD55	C6orf58	BEST3	BIRC5	BAIAP2L2	B3GNT4	ARL5B		ARL9	C12orf29	BCDIN3D	AKAP5	CCDC82	BMPR2	ANKFY1	APOBEC3G	AQP1	AKT3	ALDH1L2	C12orf10	BARX2	CHPF	ANKRD13B	ARHGEF18	B4GALT1	APOE
ADH4	IDI1	ANO5	CABP7	BPI	BRI3BP	BIK	BAG6	ARL6IP1		ARMS2	C12orf45	BCL2L11	AKAP9	CCNG2	BPGM	ANKRD12	APOBEC3H	AQP3	ALDH1A2	ALOX5	C15orf61	BCAS1	CHRNB1	ANKS3	ASB16	BHLHE40	ARAP1
ADH6	KIF21A	APBA1	CALCA	C10orf71	BTC	BMP7	BCAP31	ARNTL2		ARPP19	C17orf75	BFAR	ALG13	CCNI	BVES	ANKRD13A	ARHGAP10	AQP4	AMOTL1	ALPK2	C1orf43	BDKRB1	CLIC3	ANO8	ASCC2	C11orf24	ARHGAP23
ADRA1A	MGST2	APOL5	CALHM3	CACNA1S	BTNL3	BSPRY	BRCC3	ARPC5L		ASCC1	C1orf21	BHLHA9	ALKBH1	CDC27	C11orf74	ANKRD13C	ARHGAP25	ARHGAP44	ANGPTL1	ANGPTL2	C1orf56	BDKRB2	COX6B2	AP5B1	ASMTL	C11orf91	ARHGAP4
AFM	MSMO1	ARHGEF12	CALML5	CACNG1	BUB1	C10orf99	BUD31	ASNS		ASNSD1	C4orf33	BLOC1S1	ALKBH8	CLDND1	CASP4	ANKRD17	ARHGAP9	ARHGEF15	ANK2	ANKRD6	C7orf26	BEST2	CPA4	AP5Z1	ASPRV1	C17orf107	ARHGEF1
AGMO	NT5DC1	ARL4D	CAMK2N2	CACNG6	BUB1B	C19orf33	C11orf94	ATAD2		ATE1	C5orf34	C17orf58	ALS2	COMMD3	CD59	ANKRD30B	ARHGDIB	ARHGEF26	ANKRD65	ANO1	CHERP	BFSP1	CTNNA2	APBA3	ATXN7	C1orf216	ARHGEF2
AGT	PI4K2B	ARSF	CCL1	CASQ1	BZW2	C1orf116	C12orf49	ATAD5		ATG13	CALM1	C22orf24	AMY1B	CREBL2	CDKN2AIP	ANKRD35	ARRB2	ATOH8	AOC3	ANTXR1	CHMP1A	BMP2	CTTN	ARFGAP1	AURKC	C2CD4C	ARID5A
AGTR1	PIGP	ATF7IP2	CD1A	CASQ2	C10orf82	C1orf210	C12orf66	ATP8B1		ATP2A2	CAPRIN1	C6orf120	AMY2A	CSNK1G3	CEP192	ANKRD36	ARSG	ATP13A4	APBB1	APBA2	CNPPD1	BTNL8	CUEDC1	ARHGAP27	BRD1	C4orf3	ARNT2
AGXT	PRRG4	ATOX1	CD1B	CAV3	C10orf95	C3orf52	C12orf73	AVL9		ATP6V0B	CBWD1	C6orf89	ANAPC10	DCTN6	CLCC1	ANKRD36B	ASAH1	BCAM	ARHGAP20	APLNR	DDAH2	C19orf57	CXCL1	ARHGAP33	BRF1	C5AR1	ARRDC2
AGXT2	PTP4A1	ATP11C	CD207	CCKAR	C15orf48	C5orf52	C1GALT1	AZIN1		ATXN10	CBWD2	C7orf61	ANAPC4	DEGS1	CORO1C	ANKS1B	ASB2	BMP3	ARHGAP24	APLP1	DEXI	CA1	CYP24A1	ARHGEF40	BSND	CACNA1A	ARSA
AHSG	SDHC	ATP6V0E2	CDK5R2	CDH15	C2CD4A	C6orf132	C1orf109	B3GNT5		B4GALT4	CBWD6	C9orf116	ANAPC7	DENND2C	CRY1	ANTXR2	ATP2A3	BMP5	ARHGAP28	APOD	DGCR2	CA8	CYTH2	ARMC5	C19orf71	CAPG	ASIC3
AKR1C1	SDHD	ATRN	CEACAM16	CHRNA1	C2CD4D	C9orf152	CADM4	B4GALT5		BCCIP	CBX5	CAMLG	ANGEL2	DHX29	CTDSPL2	AP1B1	ATP6V1B2	BPIFB1	ARHGAP31	ARHGAP22	DTX2	CAPN9	DCUN1D3	ARVCF	C2CD2	CARD11	ATG16L2
AKR1C4	TMEM14A	ATRNL1	CEACAM20	CHRNG	C5orf30	CA9	CCDC113	B4GALT6		BECN1	CCDC125	CBLL1	ANKAR	DNAJB14	DDX43	AP3B1	ATP8B4	BTNL9	ARHGEF10	ARHGEF25	DTX4	CASP7	DDIT4	ATAD3B	CACNA1E	CCDC92	BACE1
AKR1D1	TPMT	AVPR1A	CELA2A	CKM	C6orf136	CAPN8	CCDC51	BLM		BRAP	CCNG1	CCDC127	ANKHD1	DNAJC13	DDX50	AP4B1	B2M	C16orf89	ARHGEF17	ARL4C	DUSP23	CCL28	DEFB136	ATF3	CACNA1I	CD276	BATF3
ALB	UQCRFS1	B3GAT1	CELF3	CMYA5	C6orf141	CBLC	CCDC58	BOLA3		BRK1	CCNJ	CCDC6	ANKHD1-EIF4EBP3	DTWD1	DOCK7	APC	B3GALNT1	C20orf85	ARMCX2	ARMC9	DYRK1B	CD177	DIO3	ATG2A	CASR	CD70	BCL9L
ALDH1L1		BCKDHA	CELF4	COX6A2	C9orf40	CCL24	CCNB1IP1	BORA		BTBD1	CCT8	CCNJL	ANKMY2	DYM	EFCAB7	APOBEC3F	BCL2	C5orf38	ASPA	ARSI	EMD	CDRT1	DLG5	ATP6V1B1	CC2D1B	CDKN1A	BHLHA15
ALDH6A1		BLVRB	CER1	CSRP3	CALML4	CDC42BPG	CCT3	BRCA1		BTBD3	CDC23	CDIPT	ANKRA2	EHBP1	EOGT	APOL4	BCL2A1	C8orf34	ATP1A2	ASAP3	EPN1	CEACAM3	DSG3	AUTS2	CCDC12	CDKN2A	BHLHE22
ALDH8A1		BMPER	CGA	CTAG2	CAMKMT	CDCA7	CCT7	BRCA2		BUD13	CDC5L	CDK2	ANKRD26	EIF2AK3	FEM1B	APOL6	BIN2	CA4	ATP2B4	ASPN	FAM189B	CELA3A	DUSP14	B3GAT3	CCDC157	CGB5	BICD2
ALDOB		BNIP3	CHD5	DHRS7C	CASP5	CDCP1	CCZ1B	BRIP1		C11orf58	CDC7	CDK2AP1	ANKRD28	ELP2	FEZ2	ARAP2	BIRC3	CACNA2D2	ATP8B2	ATP10A	FAM220A	CHGA	DUSP6	B4GALNT4	CCDC17	CGB8	BTG2
AMBP		BTD	CHGB	DUSP13	CASP6	CDH17	CDCA7L	BRIX1		C11orf86	CETN3	CDYL	ANKRD31	ELP3	FKBP1B	ARHGAP21	BLNK	CASS4	AXL	AVIL	FBXL14	CHRFAM7A	EEF1A2	BAG3	CCDC57	CKAP4	C16orf86
AMDHD1		C14orf180	CHRM4	DUSP26	CCDC34	CDH3	CDK4	C12orf75		C12orf74	CHML	CHCHD1	ANKRD7	ERI1	FRG1	ARHGEF33	BLVRA	CAV1	BACH2	B3GNT9	FCGRT	CHRNA7	EEPD1	BAHCC1	CCDC84	CLCF1	C19orf44
ANG		C16orf70	CHRNB2	EEA1	CCNA2	CDX1	CDKN2AIPNL	C1QBP		C15orf40	CHMP5	CHMP2A	ANO3	EVI5	FRS2	ARID4A	BMX	CCDC141	BASP1	B4GALNT1	FEM1A	CHST5	EGLN3	BAIAP3	CCDC88C	CLEC5A	C1QTNF1
ANGPTL3		C16orf96	CHST8	EMILIN3	CCNB1	CDX2	CELF5	C2orf69		C18orf21	CINP	CHTF8	AP3S2	FAM111A	FXR1	ARID4B	BST2	CCDC85A	BCL6B	BARX1	FOXO4	CIDEC	ENC1	BCAR1	CDC37	CLLU1OS	C1QTNF4
ANXA10		C2orf16	CNKSR3	FABP3	CCNB2	CEACAM1	CEP76	C3orf67		C3orf33	CNOT8	CIB1	AP4S1	FAM160B1	HELZ	ARID5B	BTK	CCL18	BEND5	BGN	G6PC3	CLCA4	ENO2	BCAS4	CDH16	CNN2	C1RL
AOX1		C5orf15	COL20A1	FAM180B	CCNE1	CEACAM5	CFL1	CACYBP		C7orf25	CNTD1	CLCN4	APIP	FAM172A	IFT46	ARL5C	BTLA	CDH5	BLID	BHLHE41	GATA6	CLCN1	EPHA2	BCL3	CDK11A	COL22A1	C3orf18
APCS		CADM2	CPLX2	FGF16	CCNF	CEACAM6	CHKA	CBX3		C8orf37	COQ7	CLEC2L	APLF	FBXO11	IFT80	ARMC12	BTN2A2	CDKL2	BMP6	BICC1	GNB2	CLMN	EPS8L1	BCL7C	CDK11B	CRCT1	CA11
APOA1		CAMK2B	CRYBA2	FRMD7	CCNI2	CEACAM7	CHMP2B	CCDC138		CA14	COX15	CMC2	APPL2	FBXO25	INPP5F	ARNT	BTN3A1	CFD	C11orf96	BMP1	GNG5	CLTA	ERRFI1	BCORL1	CDRT4	CREB5	CABIN1
APOA2		CAPZA3	DBX1	FSD2	CCT6A	CKB	CHMP4B	CCNE2		CAMTA1	COX18	CNP	ARHGAP12	FGFR1OP2	ITGB1BP1	ARNTL	BTN3A2	CHI3L2	C1QTNF2	BMP8A	GTPBP6	COL9A2	FAM71E2	BEGAIN	CLASRP	CTNS	CACNA1H
APOA4		CCDC158	DDX25	GLG1	CDC20	CKMT1A	CIAPIN1	CCT2		CATSPER4	CRNKL1	CNPY2	ARHGAP19	FIG4	ITM2B	ARSB	BTN3A3	CHIA	C1R	BNC2	H6PD	CREB3L1	FAM83A	BLOC1S3	CLCNKA	CTSD	CACNB1
APOA5		CCDC38	DLGAP3	HHATL	CDC25A	CKMT1B	CLDN12	CCT4		CBFB	CS	COMMD9	ARHGAP26	GCNT4	JMJD1C	ASAP1	C16orf54	CLDN18	C1S	BOC	HPS6	CREG2	FIBCD1	BMP8B	CLCNKB	DAPK3	CALCOCO1
APOB		CCDC73	DMRTA2	HRC	CDC25C	CLCA1	CLPB	CCT5		CBX1	CSNK1A1	COPS6	ARHGEF9	GLT8D1	KANK4	ASH1L	C19orf38	CLDN5	C3	BRSK1	IGSF8	CXCL5	FOSL1	BOK	CLDND2	DUSP10	CAMK1G
APOC1		CD1D	ELAVL4	HSPB3	CDC45	CLDN3	CLVS1	CD2AP		CCDC112	CUL3	COPS7A	ARID2	GNAL	KIDINS220	ASIP	C1QA	CLEC14A	C7	BTBD19	IMPDH1	CXCR1	FOXL1	BORCS8-MEF2B	CREBZF	DUSP4	CAMTA2
APOC3		CDC37L1	EPHA7	IP6K3	CDC6	CLDN4	COX19	CD9		CCDC121	CXorf56	COQ5	ARIH1	GNPDA2	KLHL7	ASMT	C1QB	CLEC3B	CADM3	C1QTNF6	ING1	CXCR2	FOXN1	C15orf39	CSF3	DUSP5	CARNS1
APOF		CERS4	ERC2	KCNA7	CDCA2	CLDN7	COX6A1	CDC123		CCDC43	CYP2R1	COX10	ARMC2	GNPTAB	LCA5	ASPHD2	C1QC	CNTN6	CALHM2	C3orf80	IRF2BP1	CYSTM1	FRMD5	C16orf58	CTC1	EGR2	CBX6
APOH		CES4A	EXOSC6	KLHL30	CDCA3	CNKSR1	COX6B1	CDK8		CCDC47	CYP4X1	COX11	ARMCX4	GPBP1	LRCH3	ASXL3	C1QTNF7	COL4A3	CAND2	C5orf46	JMJD8	DMBX1	GABRE	C19orf25	CTRL	EHD4	CBX7
APOM		CES5A	FAM178B	KLHL38	CDCA5	COL17A1	CRCP	CENPH		CCDC59	DHFR	COX14	ARPC2	GPR52	MBOAT2	ATG14	C1orf162	COL4A4	CBLN4	CACNA1C	KATNB1	EZR	GJB4	C1orf159	CUL9	ELFN1	CCDC102A
AQP9		CHST7	FBXL16	LMOD2	CDCA8	CRB3	CSAG1	CENPK		CCDC77	DLD	COX17	ASB3	GTDC1	MDM1	ATG7	C1orf54	COL4A5	CCDC144A	CACNA2D1	KCNK15	FAM221A	GJB5	C2orf81	CWC25	EPHX3	CCDC106
AR		CIDEB	FLG2	LMOD3	CDK1	CST1	CSNK2B	CENPL		CCKBR	DNAJC21	COX4I1	ASB7	GTF2E2	MORF4L1	ATM	C2orf74	COL6A5	CCL11	CALB2	MAVS	FANK1	GPRIN1	CACTIN	CXorf40B	EXTL3	CCDC159
ARG1		CLC	FSTL4	LRRC14B	CDKN3	CYP2S1	CSTB	CENPN		CCNT1	DNASE2B	COX7A2L	ASB8	GTF2H2	MYL12A	ATP1A4	C3AR1	COL6A6	CCL19	CALD1	MEPCE	FBXO28	GRIN2D	CALCB	DEF6	FAM168A	CCDC40
ARID3C		CLDN16	GDAP1	LRRC39	CDT1	DDR1	CTSA	CENPQ		CCR3	DNTTIP2	CPNE2	ATAD2B	HBP1	MYO3A	ATP6AP1L	CAMK4	COX4I2	CCL21	CCDC36	MGMT	FCGBP	GRIN3B	CAMKK1	DIDO1	FAM214B	CCM2
ART4		CNNM1	GJD3	MAB21L1	CEBPG	DEGS2	CYB5B	CENPW		CEP57	DPH5	CRKL	ATF6	HEATR5A	N4BP1	ATP9B	CARD16	CPA3	CD200	CCDC74A	MGRN1	FER1L6	GSDMA	CAPN10	DMAP1	FAM219A	CCR10
ASGR1		CNNM2	GNAZ	MB	CENPA	DQX1	DDOST	CHAC2		CEP95	DTWD2	CSNK2A2	ATG12	HERC4	NBEAL1	BBS2	CARD17	CPAMD8	CD209	CCDC8	MLXIP	FEZF1	H19	CAPS	DMP1	FAM71F2	CDK20
ASGR2		CNTFR	GOLPH3L	MEGF10	CENPE	DSG2	DDX21	CHEK2		CERS3	EAPP	CTDSPL	ATG2B	HIPK3	NCK1	BBS4	CARD6	CRTAC1	CD34	CCDC80	MOSPD3	FFAR2	HAP1	CBX4	DMRT2	FCRLB	CDK9
ASPDH		CNTN3	GP2	MUSTN1	CENPF	DUOX2	DNAJA3	CHRAC1		CHMP1B	EFCAB11	CUTA	ATP6V0A1	HLTF	NFATC3	BBX	CARD8	CTSE	CD93	CCL13	MPG	FOXD1	HOXD9	CBX8	DNAJC17	FGF11	CDYL2
ASPG		COBLL1	GPR158	MYBPC1	CENPI	DUOXA2	DNAJB1	CHRNA5		CHRM2	EIF2A	DAD1	ATP6V0A2	IGIP	NME7	BCAR3	CASP1	CTSH	CDH23	CCL2	MRPL34	FOXD4	ID1	CC2D1A	DND1	FHL2	CELF6
ATF5		COL25A1	GPR50	MYBPC2	CENPM	DUSP27	DNAJC2	CKAP2		CHRNA2	EIF2S1	DAP	ATP7A	IL18	NT5C2	BDH2	CCDC152	CXCL17	CDK14	CD248	MRPL53	GABRB2	IER5L	CCDC107	DNHD1	FKBP9	CEP164
ATP2B2		COQ10A	GRIN2C	MYBPH	CENPO	EDAR	DNAJC5	CKAP5		CLPTM1	EIF3D	DAP3	ATRX	ITGB1	NUCB2	BDP1	CCL17	CYP4B1	CFH	CDH11	NDUFA11	GALNT5	IGFBP2	CCDC130	DOT1L	FLG	CHFR
AZGP1		COX8C	HCN2	MYF6	CEP55	EFNA3	DNTTIP1	CLGN		CNBP	EIF4B	DAXX	ATXN2	KRBOX1	PFDN5	BEND4	CCL22	DENND2A	CH25H	CDKN2B	NDUFA3	GCG	IGFL1	CCDC142	DSCAML1	FLII	CHST12
BAAT		CPEB3	HCN4	MYH1	CHAF1B	EHF	DOLPP1	CLIC1		CNDP2	ERI2	DCAF10	ATXN3	L3MBTL3	PGM3	BEST1	CCL4	DES	CHL1	CEP112	NDUFB7	GFI1B	IGFL4	CCDC154	DUSP2	FNDC3B	CHST2
BBOX1		CRADD	HCRT	MYH2	CHCHD2	ELF3	DPAGT1	CLNS1A		CNPY1	ETF1	DCAF12	BACH1	LNPEP	PIAS1	BFSP2	CCL5	DMBT1	CHRDL1	CERCAM	NME4	GNA11	IL36RN	CCDC61	EHMT1	FOXC1	CIC
BCHE		CRIP3	HOXB1	MYH7	CHCHD3	ENTPD2	DPP10	CLP1		COA1	FAF2	DCAF7	BAZ1A	LRRC34	PKIA	BLMH	CCL8	DNAAF1	CHRDL2	CHSY3	NPRL3	GOLM1	INHBB	CCDC85B	EMX1	FSTL3	CIRBP
BCO2		CRLF1	HRH3	MYH8	CHEK1	EPCAM	DPY30	CLSPN		COCH	FAIM2	DCP1A	BAZ1B	LRRC49	PLS3	BOD1L1	CCR1	DNAH11	CLIC6	CILP	PCIF1	HBEGF	ITGA3	CCDC88B	EMX2	GADD45A	CLSTN3
BHMT		CTNNA3	HRNR	MYL2	CIB2	EPHB2	DSG4	CMAS		COL9A1	FAM104B	DCTD	BAZ2B	LRRC70	PPP2CB	BST1	CCR2	DNAH5	CLU	CILP2	PEX26	HCAR2	KCP	CCNL2	EPS15L1	GADD45B	CMTM1
BHMT2		CTNND2	HS3ST6	MYL3	CIT	EPHB3	DSN1	COMMD6		COMMD2	FAM118B	DERL1	BBS5	MALT1	PPP2R2A	BTAF1	CCR5	DUOX1	CNN1	CLDN11	PGLS	HCAR3	KCTD11	CDC42EP1	EPSTI1	GALNS	COL13A1
C4A		CXorf66	ID2	MYLK2	CKAP2L	EPHX4	DYNLL2	COPZ1		CREB3L4	FAM217B	DHRS7B	BBS7	MAPK8	PTPN2	C12orf42	CCR8	DUOXA1	CNTNAP1	CLEC11A	POM121C	HEPACAM2	KIF3C	CDC42EP2	ESRRB	GDI1	COL18A1
C4B		CYB5D2	INSL6	MYLPF	CKS1B	EPN3	DYNLRB1	COQ3		CRK	FAM47E	DIABLO	BCLAF1	MBD4	RBPJ	C12orf54	CD101	EDNRB	CNTNAP3B	CLIP3	PSENEN	HS3ST1	KLC3	CDH24	EXOC8	GGN	COLQ
C4BPA		CYB5R1	INSM1	MYOC	CKS2	EPPK1	EAF1	COX20		CSN2	FDFT1	DIP2B	BHLHB9	METTL14	RIT1	C17orf67	CD163	EGFL6	COL14A1	CLMP	PSPN	HSPA1A	KLK10	CDKN1C	FAM120C	GLIS1	CRELD2
C4BPB		CYP17A1	IRX4	MYOG	CMTM4	EPS8L3	EBNA1BP2	COX6C		CTDNEP1	FDXACB1	DMRT1	BIRC6	MLH1	RNF111	C3orf62	CD163L1	EMP2	COLEC12	CLTCL1	PYCARD	HTR3E	KLK11	CEACAM8	FAM50A	GNA12	CRTC3
C5		CYP21A2	JPH3	MYOM2	COX5A	ESRP1	EIF2AK1	COX7A2		CTNNBL1	FKBP3	DNAL4	BIVM	N4BP2	RNF13	C9orf139	CD180	EPAS1	COX7A1	CMTM3	RAMP1	IFI27L1	KLK14	CEBPB	FAM53B	GNA15	CRY2
C6		CYP4V2	KAAG1	MYOT	COX5B	ETV4	EIF3F	COX7B		CTPS1	FSD1L	DROSHA	BMF	NAP1L1	SAR1A	CACNB2	CD1C	ERBB4	CPED1	CNIH3	RBM38	IGSF5	KLK6	CEBPD	FBXO44	GPR78	CSAD
C8A		DAB1	KCNB2	MYOZ1	CSTF2	EVPL	EIF3I	CSE1L		CWC15	G3BP2	EIF3G	BMS1	NFYB	SEC62	CACNB4	CD1E	ESAM	CRIP2	CNRIP1	RNPEPL1	IL17RD	KLK7	CENPT	FGFBP3	GREB1L	CSDC2
C8B		DCAF6	KCNC1	MYOZ2	CSTL1	FA2H	EIF4A3	CSNK2A1		CWC22	GABPA	EIF3K	BNIP1	NPAT	SESTD1	CAMK1	CD2	ESYT3	CRYAB	CNTN1	RPL13	IL1R2	KLK8	CGREF1	FOSB	HAPLN1	CTDSP2
C8G		DCUN1D4	KCNG3	MYPN	CYCS	FAM3D	EIF4H	CSTF1		CXCL16	GCNT1	ELOVL1	BPTF	NPC1	SGMS2	CAMK1D	CD200R1	F8	CSGALNACT1	COL10A1	RPLP1	IL1RL2	KLK9	CHPF2	FOXO3B	HMOX1	CUEDC2
C9		DDO	KCNH3	NCAM1	DAPL1	FAM83E	EIF5A	DARS2		DCAF16	GEMIN2	EMC6	BRAF	OSBPL8	SH3GLB1	CAMK2D	CD226	FAM107A	CTSF	COL11A1	RPS16	ISL1	KPNA7	CLEC18A	FXYD2	HS3ST3B1	CXXC1
CA5A		DHRS1	KCNH4	NMRK2	DEPDC1	FAM83F	ELAVL1	DBF4		DCAF17	GEMIN5	ENDOD1	BRD8	OSBPL9	SKAP2	CAMP	CD244	FAM162B	CTSG	COL12A1	RPS19	ISL2	KRT16	CLIP2	FXYD4	HSD3B7	CYP46A1
CBS		DHRS3	KCNH6	NRAP	DEPDC1B	FERMT1	EMG1	DCAF13		DDB1	GK	EPHB1	BRWD1	PAFAH1B1	SLAIN2	CAPZB	CD247	FAM184A	CXCL12	COL15A1	RPS28	ITLN1	KRT17	COL27A1	FXYD7	HSPA6	DBNL
CCL16		DHRS4	KCNT1	NT5C1A	DIAPH3	FGFBP1	ENO1	DCLRE1A		DDI2	GK5	ERAL1	BRWD3	PDCD4	SLC10A7	CBLB	CD274	FAM189A2	CYBRD1	COL16A1	RPS9	KBTBD12	KRT6A	COQ4	FYCO1	IFITM10	DBP
CD5L		DHRS4L1	KIF1A	OR7D2	DKC1	FOXQ1	ERGIC3	DCUN1D5		DHRSX	GKAP1	ERGIC1	BTBD10	PDE7A	SLC16A4	CC2D2A	CD28	FAT3	CYGB	COL1A1	RXRA	KCNA6	KRT6B	CROCC	FZR1	IGFL3	DCAF5
CDH2		DIRAS3	KIF5C	P2RX6	DLG3	FUT2	ETNK1	DDX18		DHX15	GOLIM4	ERP29	BTBD7	PELI2	SMAD2	CC2D2B	CD300A	FLRT3	CYP7B1	COL1A2	SETD1A	KCNQ4	KRT80	CRTC1	GAK	IGLON5	DDX17
CDO1		DNAH2	KIRREL2	PGAM2	DLGAP5	FUT3	ETV2	DDX47		DHX33	GPC4	F8A1	BTBD9	PHTF1	SMARCA5	CCDC170	CD300LF	FMO2	DAAM2	COL24A1	SHISA5	KLHL35	L1CAM	CSNK1E	GALNT14	IL11	DENND3
CES1		DNAJC25	KLK12	PHKG1	DTD1	FUT6	EXOSC7	DEK		DIMT1	GPD2	FADD	BTRC	PIAS2	SMURF2	CCDC171	CD33	FOLR1	DACT3	COL3A1	SLC35C2	KLK15	LEMD1	CSNK1G2	GALNT9	IL32	DGCR6
CFB		DPF3	KRT1	PITX3	DTL	FXYD3	F11R	DENR		DKKL1	GSK3B	FAM169B	BUB3	PICALM	SNX1	CCDC66	CD38	FOXF1	DCHS1	COL4A1	SLC35E1	KLK3	LGALS3BP	CSRNP1	GALT	IL36B	DHH
CFHR1		DPPA4	KRT13	PLP1	DTYMK	GAL3ST2	FAM117B	DERA		DNAJB12	GSR	FBLL1	C10orf88	PIGB	SPAG16	CCDC7	CD3D	FOXF2	DCN	COL4A2	SLC39A1	L1TD1	LHX1	CST4	GNRH2	IL4I1	DHX58
CFHR2		DSCAM	KRT25	PPP1R27	E2F1	GCNT3	FAM168B	DLAT		DNAJC14	GSTCD	FEV	C12orf65	PIK3CA	SPRED1	CCNH	CD3E	FRAS1	DEFB124	COL5A1	SLC41A3	LDLR	LIF	CTDSP1	GRIPAP1	ILK	DLL1
CFHR3		DTX1	KRT27	PRKAG3	E2F2	GGT6	FAM184B	DMC1		EID2	GTPBP10	FGF23	C12orf76	PLD1	TANK	CD160	CD3G	GATA2	DLC1	COL5A2	SLC6A9	LGALS9B	LPAR2	CTU2	GSDMD	INPPL1	DOK3
CFHR4		DUSP3	KRT71	PYGM	E2F3	GJB3	FAM199X	DNA2		EIF2B1	GUF1	GABARAP	C14orf39	PPIP5K2	TBXAS1	CD300E	CD4	GGTLC1	DLG2	COL5A3	SPNS1	LGALS9C	LPAR5	CTXN1	GSTT2B	ITGB3	EGFLAM
CFHR5		ECHDC2	KRT78	RBFOX1	E2F8	GLB1L2	FAM210A	DNAJA2		EIF2B2	GZMB	GBA	C15orf41	PRKD3	TCF12	CD300LB	CD40	GJA5	DMD	COL6A1	SRCAP	LIPE	LY6G6C	D2HGDH	GTPBP1	KCNJ6	EHBP1L1
CHAD		ECI2	KRT9	RBM24	ECE2	GPA33	FXN	DNAJA4		EIF3J	HCN1	GDF11	C17orf80	PTEN	TCTN2	CD99L2	CD40LG	GKN2	DPT	COL6A2	STUB1	LPCAT4	LYPD3	DEAF1	HAUS5	KCNK12	EHD1
CHRD		EDEM1	KRTAP1-1	RHOA	ECT2	GPR35	GATC	DNAJC3		EIF4G2	HINT1	GKN1	C17orf98	RAB23	TIPARP	CDC14A	CD48	GPC3	DPY19L2	COL6A3	TAF6	LRRC26	MAFF	DEDD2	HAUS7	KCNN1	ELANE
CHRNA4		EGFR	KRTAP1-3	RPL3L	EEF1B2	GPRC5A	GFRA3	DNAJC6		EIF5B	HNRNPAB	GPR119	C18orf25	RASA2	TMEM39A	CDC42BPA	CD53	GPC5	DPYD	COL7A1	TAPBP	LRRC6	MAFK	DENND4B	HOXD3	KCTD1	ELL
CLDN14		ELOVL2	KRTAP10-10	RSU1	ELL3	GPSM2	GORASP2	DPM1		ELOVL3	HNRNPK	GSK3A	C19orf18	RBL2	TRAK2	CDC42SE1	CD68	GPIHBP1	DTX3	COL8A1	TEX264	LRRIQ4	MAGEA12	DEPTOR	HSH2D	KDM4B	EML3
CLEC1B		ENPEP	KRTAP10-4	RYR1	ELOVL7	GPX2	GRPEL1	DPP4		EMC1	HSD17B4	GSTM3	C1QTNF9	RECQL	TRIM6	CDH6	CD69	GPR146	DYNC2H1	COL8A2	THAP11	MESP2	MAGEA2	DGKQ	HUS1B	KIAA0930	ERCC1
CLEC4G		EPHX1	KRTAP4-6	SCN4A	ERCC6L	GRHL2	HCAR1	DSCC1		ENAM	HSPA14	GTF3C2	C1QTNF9B	REEP3	TTI2	CDK15	CD7	GPX3	DZIP1	COMP	TMEM115	MGAM	MAGEA3	DHX34	IKBKB	KIAA1217	ERICH1
CLEC4M		ESPNL	KRTAP4-7	SH3BGR	ERMP1	GUCY2C	HINT3	DUS4L		ENSA	HSPA4	GUSB	C1orf189	RFC1	UBASH3B	CDK17	CD72	GRIA1	DZIP1L	COPZ2	TMEM120A	MMP13	MDFI	DIP2A	ITPRIP	KLF10	EXOC3L1
CNDP1		ETFDH	KRTAP4-8	SHISA3	ESPL1	HEPH	HOXA2	E2F5		EPB41	HSPA8	HEBP1	C20orf202	RLF	USP32	CDK5RAP2	CD74	GSTM1	EBF1	CORIN	TMEM129	MOB3B	MMP10	DLK2	IZUMO4	KLF6	EXOC3L2
COLEC10		FADS1	KRTAP9-1	SIM1	EXO1	HOXA13	HSBP1	E2F7		ERLIN2	HSPA9	HIGD2A	C2orf42	RPAP2	USP8	CDKL1	CD80	HHIP	ECM2	CORO6	TMEM14C	MRAP2	MMP7	DMKN	KAZN	KLF7	EXOC7
COLEC11		FAHD2A	KSR2	SLC17A7	EZH2	HOXA7	HTATIP2	EBAG9		ESF1	IDH3A	HM13	C3orf20	RRAGD	VEZT	CDKN2B-AS1	CD83	HIF3A	EDNRA	CPE	TMEM150A	MUC2	MSX1	DMWD	KCNAB3	KRT14	F2RL3
CP		FAM149A	LCE1B	SLN	FAM160A1	HOXB5	KCTD5	EEF1E1		FAIM	IL23R	HOXA1	C4orf36	SAMD8	VPS41	CDKN2C	CD84	HIGD1B	EFEMP1	CPT1C	TMEM203	NANS	MSX2	DNAH1	KCNIP2	LHB	FADS3
CPB2		FAM9B	LCE1C	SMAD1	FAM171A1	HOXB6	KIF3B	EFNB2		FAM177A1	IMMT	HPCAL1	C5orf24	SAV1	WIPI1	CDON	CD86	HMGCLL1	EGFL7	CPXM1	TMEM219	NMUR2	MUC16	DNAJC4	KCNIP4	LHFPL2	FAM117A
CPN1		FECH	LCE1E	SMTNL1	FAM189A1	HOXB7	L2HGDH	EIF1AX		FAM20B	ING3	HSD17B7	C5orf60	SCAF11	YIPF1	CEACAM21	CD8A	HPGD	EHD2	CPXM2	TMEM222	NR4A2	MXD1	DNM2	KCNJ1	LILRA6	FAM124A
CPN2		FMO4	LCE2D	SMYD1	FAM222A	HOXB8	LARP4B	EIF2S2		FAM91A1	INIP	IER3IP1	C6orf163	SCFD1	YPEL5	CEACAM4	CD96	IGSF10	ELK3	CPZ	TNFAIP8L1	NRN1	NDRG1	DOCK6	KCNJ16	LINGO1	FAM167B
CPS1		FNDC5	LCE3D	SPTB	FAM83D	HOXB9	LRRC59	ELAVL2		FAXC	INSL5	INO80C	C6orf62	SEC23A	ZBED6	CEP120	CEP128	IL1RL1	ELN	CRABP2	TRAF7	NT5DC3	NDUFA4L2	DOK7	KDM2B	LRRC8A	FAM174A
CREB3L3		FNIP2	LCN8	SRL	FANCA	HSD11B2	LSM14B	EME1		FBXO6	ISCA1	INO80D	C9orf153	SEC24B	ZC3H7A	CEP135	CEP85L	INMT	EMP3	CRISPLD1	TSPO	NT5E	NOD2	DPP7	KLHDC4	LYPD1	FAM20A
CRHBP		FOXD3	LHFPL4	STAC3	FANCE	IGF2BP2	LSM2	ENOPH1		FLOT1	ISCA2	ITM2C	C9orf64	SESN3	ZMYM4	CEP290	CFI	IRX1	ENG	CRISPLD2	TSR3	NTPCR	NOL3	DRD4	KLK4	MAEL	FAM43A
CRP		FURIN	LOR	SYNPO2L	FARSB	IL17RE	LYPLA2	ENY2		FNTA	KCTD6	JAGN1	C9orf72	SFT2D2	ZNF518B	CEP89	CHI3L1	IRX2	ERG	CSMD2	TSTD1	NWD1	NPTX2	DVL3	KRI1	MAGED4	FAM50B
CRYAA		GCDH	LRFN2	TCAP	FBL	IL20RA	MAD2L1BP	EPS8		FNTB	KIAA1143	KCNK10	C9orf78	SGCB	ZNF766	CFLAR	CHIT1	IRX3	ESR1	CST2	UQCR11	OR2W3	NTSR1	E4F1	KRT72	MAML2	FBXO10
CUX2		GCK	MAP6D1	TIMM21	FEN1	IRF6	MAGOHB	ESCO2		FOXN4	KIF20B	KDELR1	C9orf85	SGTB	ZRANB1	CHD2	CLEC12A	IRX5	EVC2	CTHRC1	VPS28	OR52N1	NXPH4	EGR1	KRTAP10-11	MAPK8IP1	FCHSD1
CYP1A2		GDPD4	MAST1	TNMD	FHDC1	ITGA2	MANBAL	EXOSC8		FSTL5	KIF5B	KDELR2	CA5B	SHOC2		CHD8	CLEC2B	IRX6	EVL	CTIF	VSTM2L	PADI4	PADI1	ELK1	LENG1	MARCKS	FES
CYP2A6		GFRA1	MDC1	TNNI1	FKBP4	ITGB4	MED14	FAM111B		FXR2	KLHL13	KEAP1	CALCOCO2	SIRT1		CHD9	CLEC2D	ITGA8	F13A1	CTSK	WFIKKN1	PAX9	PADI3	EMC10	LINGO3	MCHR1	FHOD1
CYP2A7		GGCX	MDS2	TNNI2	FLVCR1	ITGB6	METTL2A	FAM169A		FZD6	KLHL32	KIAA1191	CAPNS2	SKIL		CHIC2	CLEC4A	ITLN2	FABP4	CXCL14	WIPI2	PCSK1	PAEP	EME2	LRP5L	METRNL	FKBP11
CYP2C18		GLIPR1L2	MVK	TNNT3	FOXM1	JPH1	MFSD6L	FAM72A		GABRG2	KLHL8	KLF3	CAPS2	SLC38A2		CHMP7	CLEC4C	KANK3	FAM110D	CYP1B1	YIPF2	PDCL2	PCDHGB2	ENDOV	LRSAM1	METTL11B	FLCN
CYP2C19		GLP2R	MYT1	TRDN	FREM1	JUP	MPZL2	FAM72D		GALM	LANCL1	KLHDC9	CASP8	SMAD4		CHODL	CLEC7A	KCNJ15	FAM13C	CYP26A1	ZFPL1	PIWIL1	PCGF2	ERF	LSS	MICAL2	FLYWCH1
CYP2C8		GLUD1	NKX2-2	TRIM54	GALE	KCNH8	MRPL11	FANCB		GANAB	LGALS2	KLHL12	CAST	STAG1		CHRNA6	CLEC9A	KCNK3	FAS	CYTH3	ZNF213	PKN3	PCSK1N	EVI5L	LTK	MMP9	FOXP3
CYP2C9		GLUD2	NKX2-8	TRIM63	GALNT4	KIAA1522	MRPL14	FANCD2		GHRH	LIN52	KRTAP10-12	CBY1	STX7		CHST10	CLECL1	KHDRBS2	FAT4	DACT1	ZNF524	PLA2G2F	PFKFB4	EXD3	LYG1	MPP2	FTL
CYP2D6		GMNC	NOMO2	UNC45B	GGCT	KLF5	MRPL16	FANCI		GNAT2	LLPH	KRTAP10-7	CCAR1	SWT1		CLCN6	CLIC2	KIT	FBLN1	DBN1	ZNF574	POU2F3	PHLDA1	FAM102A	MAD1L1	MYO1C	FUZ
CYP2E1		GNE	NPAS1	VGLL2	GINS1	KLK1	MRPL17	FAR2		GNL2	LPGAT1	KRTCAP2	CCDC14	TAB2		CLEC12B	CLIP4	KITLG	FBLN5	DCLK2	ZNF581	POU4F1	PKM	FAM131A	MAGI1	NBPF3	GAA
CYP3A4		GPR88	NPTXR	VIT	GINS2	KRT15	MRPL2	FBXO45		GOLGA6D	LRRC8B	LAMP1	CCDC146	TBC1D15		CLEC4F	CLNK	KRT4	FBLN7	DDR2	ZNF689	PROK2	PKP1	FAM193B	MAP1LC3B2	NCOR2	GABRR2
CYP3A43		GRB10	NRG3	XIRP2	GINS3	KRT18	MRPL21	FBXO5		GOLGA7	LRRC8D	LAMTOR1	CCDC15	TBCEL		CLIP1	CMKLR1	KRT7	FBXL7	DDX3Y		PTPRN2	PLCD3	FAM89B	MAP4K2	NCS1	GAS2L1
CYP4A11		GREM2	NUP210	YIPF7	GINS4	KRT19	MRPL32	FIGNL1		GPR87	LTV1	LAMTOR2	CCDC160	TCEAL8		CLK1	COTL1	LAMC3	FERMT2	DGKI		REG4	PLXNB3	FASTK	MAST3	NETO1	GATA5
CYP4A22		GRIA3	OTOP3		GLCE	KRT20	MRPL49	FUCA2		GPR89A	LYAR	LCMT1	CCDC168	TEX9		CLK4	CPNE8	LAMP3	FEZ1	DIO2		RGS6	PMAIP1	FBF1	MCM3AP	NKAIN4	GBGT1
CYP4F2		GSTM4	PAGE4		GMDS	KRT8	MRPL51	FUNDC1		GTF2H1	LYRM7	LCOR	CCDC18	TGFBR1		CMA1	CPVL	LGI3	FGD5	DIP2C		RIBC2	PMEPA1	FBLIM1	MDP1	NLRP12	GIPC3
CYP4F3		GSTO1	PATE2		GNL3	LAD1	MRPL9	GALNT7		GTPBP8	MAPRE1	LGALS14	CCDC25	TIGD7		CMPK2	CR1	LIMCH1	FGF2	DIRAS1		S100A6	POTEE	FBRS	MECP2	NPTX1	GIPR
CYP8B1		HACL1	PCDH8		GPD1L	LAMB3	MRPS18A	GAR1		HAX1	METAP1	LHFPL1	CCDC50	TMSB15B		CNR2	CR1L	LMO3	FGF7	DKK3		SCIN	POU6F2	FBXL12	MICAL3	NR1D1	GMIP
DAO		HADHB	PEX5L		GSS	LAMC2	MRPS18B	GAS2L3		HEATR3	METAP2	LHX5	CCDC62	TRAPPC11		CNTLN	CRLF2	LOXHD1	FHL1	DLG4		SEMG1	PPARD	FBXL15	MIOX	NT5DC2	GNB5
DBH		HAPLN4	PGBD5		GSTO2	LCN2	MRPS28	GDE1		HENMT1	MKKS	LMAN2	CCDC81	TRIM59		CNTN2	CRTAM	LPCAT1	FLI1	DLX5		SERPINB6	PPFIA4	FBXL18	MLN	OSBPL3	GNG8
DEFB1		HEPACAM	PHF21B		GTSE1	LEFTY1	MRPS7	GFPT1		HMGN5	MPHOSPH6	LMX1A	CCL3L1	TRPM7		CNTRL	CSF2RA	LPL	FLRT2	DNAJB5		SH2D7	PPL	FBXL19	MRI1	OSCAR	GNPTG
DIO1		HHEX	PKD1L3		GUCA2A	LGALS4	MRTO4	GMNN		HMX1	MPP5	LY6G5C	CCNB3	TTC37		COL23A1	CSRP2	LRP2	FLT3LG	DNM1		SIDT1	PPM1N	FBXO31	MYBPC3	OSM	GOLGA2
DMGDH		HIPK2	PRB4		HJURP	LIPH	MTFMT	GMPS		HNRNPA1	MRPL1	MAF1	CCNDBP1	UBE2Q2		COMMD1	CST7	LRRC36	FLT4	DOK5		SLC16A14	PRB1	FBXO46	MYH6	OXTR	GOLGA8A
DNASE1L3		HNMT	PSD		HK2	MACC1	MTFR1	GNPDA1		HNRNPA3	MRPL39	MALSU1	CCNT2	UFSP2		CPA5	CSTA	LRRK2	FMNL3	DPYSL3		SLC25A21	PRB2	FBXW5	MYL5	PAPPA	GPAT2
DPYS		HOMER2	PTF1A		HMGA2	MAL2	NABP2	GNPNAT1		HNRNPC	MRPL44	MAP1LC3B	CCP110	UHRF1BP1L		CPEB1	CTLA4	LRRN4	FMO1	DPYSL4		SLC28A2	PSCA	FCHO1	MYO15B	PCBP3	GPR162
ECHDC3		HORMAD2	PTGDR2		HMGB2	MNX1	NCBP2	GPN1		HNRNPL	MRPL50	MAPK3	CCR6	USO1		CPEB2	CTSC	LTF	FOXO1	DSC3		SLC28A3	PTK7	FJX1	MYO18A	PDE4A	GPR4
EHHADH		HSBP1L1	PTH2R		HMGB3	MSLN	NDUFA4	GPR180		HNRNPUL1	MRPS27	MAPKAPK3	CCT6B	USP33		CPEB4	CTSO	MACROD2	FRZB	DSE		SMC1B	PTPRN	FKBP8	NAV2	PDGFA	GPRC5B
ETNK2		HSD17B3	QRFP		HMMR	MST1R	NDUFA6	GPR19		HOMER1	MRPS9	MB21D2	CDC14B	VAMP4		CRBN	CTSS	MAMDC2	FXYD1	EBF2		SOX1	PXDNL	FOS	NEIL1	PFKP	GPSM1
F11		HSPB9	RGS7		HOXA11	MUC12	NDUFA7	GRSF1		HSD3B2	MTRF1L	MEA1	CDC14C	VN1R1		CREBRF	CTSW	MAP1LC3C	FZD4	EBF3		SOX30	QSOX1	FOSL2	NELL1	PHC2	GPSM3
F12		HYI	RIMBP2		HOXB13	MUC13	NDUFA8	GSPT1		HTR3A	MYEF2	MED19	CDC26	VPS37A		CRIM1	CTSZ	MLPH	GEM	EBF4		SPDEF	RAC3	FPGS	NEURL4	PHF1	GRASP
F13B		IDO2	RIMS2		HS6ST2	MUC17	NDUFAF2	GTF2F2		HTR4	MYLIP	MED28	CDC73	VPS45		CRLF3	CUBN	MS4A15	GJA1	ECM1		SPINK4	RAET1L	FRMD8	NFATC2	PIM1	GRIK5
F2		IL13RA2	RNU4ATAC		HSPD1	MUC20	NDUFB4	GTF2H3		IAPP	NACA	MED29	CDH4	VPS8		CRMP1	CX3CR1	MUC1	GRID1	EDIL3		SPTLC2	RASAL1	FSCN2	NFKBID	PLAUR	GRK4
F5		IL1RAPL2	ROPN1B		HTR1D	MUC4	NDUFB9	GTF2H5		IGSF1	NAE1	MEST	CDH7	WDR41		CRYBB1	CXCL10	MUC15	GSTM2	EFEMP2		SPTSSB	RGL3	GABRD	NFKBIZ	PLOD1	GRN
F7		IL6R	RUNDC3A		IDH2	MUC5B	NDUFS1	GTF3A		IMPAD1	NANP	MFSD5	CDKAL1	WDR47		CRYBG3	CXCL11	NAPSA	GSTM5	EFS		ST6GALNAC4	RHBDF1	GAS8	NPHS1	PLOD2	GUCY2D
F9		INS-IGF2	S1PR5		IL37	MYB	NDUFS6	GTPBP4		KBTBD4	NCBP1	MGLL	CDKL3	WRN		CSK	CXCL13	NCKAP5	GSTT1	EIF1AY		STS	RHBDL2	GGA1	NPHS2	PODXL	HDAC7
FCN2		INSR	SCAMP5		INCENP	MYEOV	NEDD4L	HAUS2		KCNF1	NCEH1	MINPP1	CDV3	XPO7		CSMD1	CXCL9	NDNF	GYPC	EMILIN1		STXBP1	RHCG	GHDC	NR4A3	PPP1R15A	HECTD3
FCN3		ITGAD	SCG3		ITGA6	MYH14	NEUROG2	HCCS		KCTD18	NDUFA13	MLF2	CEP152	ZDHHC17		CSTF2T	CXCR3	NECAB1	HAS1	EMP1		STXBP2	RHOD	GIGYF1	NTN5	PPP1R3G	HEYL
FETUB		KATNAL2	SCGN		ITPKA	MYO1A	NFS1	HDAC1		KDSR	NGDN	MMGT1	CEP350	ZFYVE16		CWF19L2	CXCR4	NKX2-1	HDC	ENOX1		SYNGR4	RPTN	GIPC1	OGFOD2	PPP2R5B	HIP1
FGA		KCNB1	SCN3B		KCNE3	MYO7B	NHP2	HDAC2		KHDC1	NKAP	MPDU1	CEP44	ZMYM6		CXorf65	CXCR6	NOVA2	HEG1	EPYC		TACR2	RTN2	GLI4	OR2T2	PRKCG	HIVEP3
FGB		KCNJ10	SCN8A		KIAA1257	NMU	NOL7	HEBP2		KLHDC3	NMNAT1	MPP6	CEP63	ZNF136		CYFIP2	CXorf21	NPNT	HIC1	EVC		TCF7L2	S100A16	GNG10	OR2T5	PRSS27	HK3
FGF21		KDM8	SEC14L5		KIAA1324	NOX1	NSDHL	HELLS		KLHL11	NOL10	MPZL1	CEP78	ZNF143		CYP2U1	CYBB	NRGN	HLA-DRB1	EYA2		TFAP2A	S100A2	GOLGA3	OXCT2	PRSS36	HLA-A
FGG		KLF11	SENP3		KIAA1958	NOXO1	NUDT4	HMGB1		KRCC1	NOP58	MRPL24	CFDP1	ZNF230		CYSLTR2	CYLD	NTF4	HLX	F2R		TGM3	S100A7	GPN2	PABPN1	PTMS	HLA-C
FGL1		KLHDC7A	SERGEF		KIF14	NPSR1	NUTF2	HMGCR		LCT	NPM1	MRPL27	CGGBP1	ZNF302		CYTL1	CYSLTR1	NTN4	HMCN1	FAM110B		TLN2	SALL4	GPR137	PANK4	PTTG1IP	HS3ST2
FMO3		KRT222	SERINC4		KIF15	NQO1	NXT1	HMGCS1		LILRA1	NSMCE4A	MRPL28	CHD1	ZNF383		DAAM1	CYTH1	NTNG1	HOPX	FAM155A		TMEM183A	SEMA3B	GRAMD1A	PAX2	RAB3B	HSD17B14
FMO5		L3MBTL4	SEZ6		KIF18B	NRARP	ORMDL2	HPRT1		LOC107984142	NUBPL	MRPL38	CHD1L	ZNF43		DAZL	DAPK1	OVCH2	HSPA12B	FAM180A		TMEM229B	SEMA4B	GTPBP3	PAX8	RAB6B	ID3
FTCD		LEPR	SGSM1		KIF20A	NXPE1	PABPC1	HSD17B12		LRPAP1	NUDT9	MRPS14	CHIC1	ZNF492		DCLK3	DAPP1	PCDH15	HSPB2	FAM20C		TNFSF9	SERPINB2	GUK1	PCGF3	RAP2B	ID4
G6PC		LGI1	SH3GL2		KIF22	NXPE2	PARS2	HSP90AA1		LRRC57	ORC5	MRPS15	CHMP4A	ZNF570		DDHD1	DDX58	PCDH17	HSPB6	FAP		TPSG1	SH2D6	HAGHL	PCNT	RHOC	IFI35
GAMT		LGI4	SLC25A41		KIF23	NXPE4	PDCD6	HSP90AB1		LRTOMT	PAPOLA	MRPS16	CHURC1	ZNF611		DDHD2	DDX60	PCDH20	HSPB8	FBLN2		TRIM14	SH3D21	HDAC10	PDCD7	RHOG	IFI6
GATA4		LHPP	SLC38A11		KIF24	OVOL1	PDE12	HSPE1		LSM1	PARM1	MRPS30	CIR1	ZNF616		DDX24	DDX60L	PDZD2	IFFO1	FBN1		TRIM7	SHB	HDAC5	PDPR	RNF19B	IGDCC4
GATM		LILRA2	SLC6A17		KIF2C	OVOL2	PDIA4	HSPH1		LSM14A	PCBD2	MUC7	CKLF	ZNF624		DDX5	DGKA	PEBP4	IFI16	FBXL2		TSPAN15	SHF	HECA	PDZD7	ROGDI	IL11RA
GBA3		LINGO4	SNAP25		KIF4A	PDZK1IP1	PDP2	HYOU1		LYPD5	PDCD5	MXI1	CLASP1	ZNF829		DENND4A	DNAJB4	PEG10	IGF1	FBXL22		TTLL6	SIRT7	HES4	PEX14	RRAS	IL15RA
GBP7		LIPJ	SOX21		KIFC1	PHGR1	PDZD11	IBSP		LYSMD2	PDHB	MYO1D	CLASP2	ZNF845		DEPDC5	DOC2B	PGC	IGFBP4	FBXO32		TUBA1B	SLC16A3	HMG20B	PISD	S1PR3	IL17RA
GC		LMAN1	SPRR2G		LMNB1	PHLDA2	PEX13	IDH1		LYZL2	PEX1	NAA38	CLINT1	ZYG11B		DIXDC1	DOCK10	PIGR	IGFN1	FCGR2B		UAP1	SLC16A5	HOXA6	PITPNM2	SBSN	IL18BP
GCGR		LONP2	SPRR4		LMNB2	PI3	PFDN2	ILF2		MAGEA9	PFDN1	NAA60	CLUAP1			DLGAP2	DOCK11	PKNOX2	IL16	FGD1		UCN3	SLC2A1	HOXB4	PLA2G6	SEMA7A	IL27RA
GCKR		LPIN2	SRRM4		LNX1	PIGZ	PIGT	IPO5		MAGEA9B	PFKFB2	NAT8B	CNOT10			DMTF1	DOCK2	PLA2G1B	IL1R1	FGFR1		UPK3A	SLC4A11	HSD11B1L	PLCG1	SERP2	IL4R
GDF2		LRP1B	ST18		LRRC66	PITX1	PIP4K2C	KCMF1		MAK16	PHF5A	NDUFB2	CNST			DMXL1	DOCK8	PLA2G4E	IL6	FHL3		VILL	SMOX	HSD17B1	PNN	SERPINE1	IL9R
GHR		LRRC28	STRC		LSM7	PKP3	PLA2G12A	KDM1A		MAP2K1	PHF6	NECAP1	COG5			DMXL2	DOK2	PLLP	ITGA7	FIBIN		VSTM5	SNAI1	HSF4	POLG2	SERTAD1	INPP4A
GLDC		LRRC7	STXBP5L		MAD2L1	PLCB4	PLEKHA8	KIF11		MAP4K3	PIGA	NET1	COMMD10			DNAJC1	DPEP2	PPP4R4	ITIH5	FKBP10		WNT4	SOX8	HSPB1	POLR3H	SERTAD3	INSL3
GLS2		MAPRE3	SYN1		MCM10	PLCH1	PLIN2	KIF18A		MBD3L2	PLAA	NFIL3	COQ6			DNAJC18	DRAM1	PRDM16	JAM3	FLNA		WNT7B	SP9	ICAM5	POU3F3	SFXN3	IQSEC1
GLTPD2		MCCC1	SYP		MCM2	PLEK2	PNO1	KPNA2		MEAF6	PLGRKT	NGRN	CPNE4			DNAJC5G	DTHD1	PREX2	KANK2	FLNC		ZNF488	SPAG4	ICOSLG	POU3F4	SH3BGRL3	IRF5
GLYAT		MEGF9	TAAR1		MCM3	PLEKHG6	POLR2H	KRT75		MED1	PMPCB	NOMO3	CPO			DNM3	DYSF	PRODH	KCND3	FMOD			SPOCD1	IDUA	PPOX	SHC2	IRF7
GLYATL1		MFAP3L	TAGLN3		MCM4	PLEKHH1	PPIF	LAPTM4B		MED17	PNRC2	NOP10	CRB1			DOCK3	EAF2	PRX	KCNJ8	FN1			SPRR1A	IER2	PPP1R3E	SLC11A1	IRF9
GNMT		MGAT4C	TAL2		MCM7	PLEKHS1	PPIH	LBR		MEIG1	POC1B	NRM	CREB1			DOK6	EBI3	PTPN13	KCTD12	FNDC1			SPRR1B	IFT140	PPP6R2	SLC20A1	ISG15
GRB14		MLYCD	TEX101		MDH2	PLS1	PPM1G	LCLAT1		MFN2	POLA1	NSMCE1	CRYGS			DPEP3	ELL2	PTPRB	KIAA1324L	FNDC4			SPRR3	IGHMBP2	PRDM15	SLC22A14	ISYNA1
GSTA1		MPL	TLX3		MECOM	POF1B	PPM1L	LDHA		MFSD11	POLR3F	NUDCD2	CRYZL1			DRD1	EMB	PTPRQ	KIAA1614	FOLR2			SPRY4	IGSF9B	RABGGTA	SLC24A2	ITPKB
GSTA2		MRO	TMEM145		MELK	PPP1R14D	PPME1	LGALSL		MIF4GD	POLR3G	NUDT5	CSNK1A1L			DST	EMILIN2	RASGRF1	KLF2	FOXC2			SPTBN5	IKBKE	RAPSN	SLC25A48	ITPRIPL1
GYS2		MRPL54	TMEM151A		MFSD6	PPP1R1B	PPP1R3D	LIN7C		MIP	PPID	NXF2B	CSNK1G1			DTNA	EOMES	RASL12	LAMA2	FOXS1			STC1	IL17RC	RBFA	SLC2A3	KALRN
HABP2		MSRA	TMEM61		MIS18A	PROM1	PRELID1	LIN9		MKRN2	PPP1R7	OAZ3	CSPP1			DYNC1H1	EPB41L3	RGCC	LAMA4	FRMD6			STEAP1	INF2	RBM19	SLC2A5	KCNAB2
HAL		MTSS1	TNFSF18		MKI67	PRR15	PRKAB1	LNX2		MPHOSPH10	PPP2CA	OOEP	CSRNP3			DYRK3	EPB41L4A	RHOBTB2	LAMB2	FSCN1			STRA6	INO80E	RBPJL	SMAD7	KCNC3
HAMP		MTUS2	TRIM9		MLEC	PRR15L	PRKRA	LPCAT3		MS4A12	PPP2R5A	OPN3	CTAGE1			DYRK4	EPHB6	ROBO2	LBH	FST			SYCE1L	INPP5E	REC8	SNX19	KCNG2
HAND2		MYO15A	TRPC4		MLLT3	PRSS16	PRPF4	LRPPRC		MTMR12	PPP2R5C	OR5M11	CTCF			DZIP3	EVI2A	ROS1	LCNL1	FSTL1			SYT8	INTS1	RFX2	SNX9	KCNN3
HAO1		MYO16	UNC13A		MMEL1	PRSS22	PRR13	LRR1		MTMR4	PRKAR2A	OST4	CTNNA1			EFNA5	EVI2B	RP1	LDB2	FZD1			TACSTD2	IQSEC2	RGS14	SOX11	KCNS2
HAO2		MYO7A	USP31		MND1	PRSS3	PRSS1	LRRC58		MTRR	PRPF40A	OTUB1	CUL1			EID3	FAM107B	RRAD	LDB3	FZD2			TBX6	IRF2BPL	RING1	SP7	KDM2A
HGD		N4BP2L1	VGF		MPP7	PSORS1C1	PSMA5	LRRCC1		MUL1	PRTFDC1	PARP16	CUTC			EIF2B3	FAM126A	RTKN2	LDOC1	FZD8			TFAP2C	IRF3	RINL	SPATS2L	KIAA0355
HGFAC		NAAA	VWA5B2		MRPL23	PTK6	PSMA7	LSM12		NAA25	PRUNE2	PATL1	CWC27			EIF4ENIF1	FAM49A	RYR2	LIMS2	GAL3ST4			TFF2	IRGQ	RNF31	SPP1	KIAA0513
HP		NDRG2	XKR7		MRPS17	PTPRH	PSMB3	LSM3		NAP1L4	PSMB7	PAX7	CWF19L1			ELF2	FAM78A	SCEL	LMCD1	GAS1			TMEM132A	IRS1	RRBP1	SPRED3	KIFC3
HPD		NDST3	ZNF622		MTFP1	PTPRR	PSMB6	LSM5		NCOA2	PSMB8	PCBP1	CXorf38			ELMOD3	FASLG	SCGB3A1	LMOD1	GFPT2			TMEM88B	ITPKC	RXRB	SRRM3	KLF9
HPN		NEFL			MYBL2	RAB25	PTGR2	LYPD6		NCSTN	PSMC1	PCDHA5	CXorf58			EML5	FCER1G	SCGB3A2	LSAMP	GGT5			TMPRSS5	ITPRIPL2	SAFB	ST3GAL2	KLHDC7B
HPR		NFIA			MYO10	RAPGEFL1	PXMP4	LYPD6B		NDUFS5	PSMD6	PCDHAC1	DCHS2			ENO4	FCGR1A	SCN1A	LTBP1	GJB2			TNFRSF10D	JAG2	SAFB2	STMN3	KLHDC8B
HPX		NINJ1			MYO5C	RASEF	RAE1	LYPLA1		NEFM	QRSL1	PCGF1	DCLRE1C			ENPP6	FCGR1B	SCN7A	LTBP2	GLI1			TNFRSF12A	JOSD2	SAMD14	SYVN1	KLHL22
HRG		NKIRAS1			NCAPG	RETNLB	RDH10	LYRM2		NEO1	RAB4A	PDK2	DCP2			ENTPD4	FCGR3A	SCNN1B	LTBP4	GLI2			TNNT1	JUNB	SCGB2B2	TBC1D2	KRBA1
HSD11B1		NKX3-1			NCAPG2	RNF186	RFFL	MALL		NFXL1	RAD23B	PDPK1	DCTN4			EPB41L2	FCHSD2	SCNN1G	LXN	GLI3			TRIM16	JUND	SDR39U1	TBXA2R	KRT5
HSD17B13		NMT2			NCAPH	S100A14	RFWD3	MANF		NIPAL3	RBBP7	PEF1	DDX3X			EPC1	FCN1	SCTR	MAF	GLIS2			TRIM29	KAT2A	SEC31B	TFE3	KSR1
HSD17B2		NNT			NCR3LG1	S100P	RHEB	MANSC1		NKAIN1	RBBP9	PF4	DDX42			EPG5	FCRL6	SCUBE1	MAGEH1	GLIS3			TTYH3	KCNC4	SEMA4A	TGFBI	LCAT
HSD17B6		NOL4			NEK2	SATB2	RMND5A	MAP2K6		NKX1-2	RBM18	PGAM1	DDX46			EPM2AIP1	FERMT3	SEC14L6	MAN1C1	GLRB			TUBB3	KCNK4	SFI1	TMEM184B	LCN6
IGFALS		NPY1R			NETO2	SCNN1A	RND3	MCM6		NLRP11	RCOR1	PHB2	DDX59			EPS15	FGL2	SEMA3G	MAP3K12	GLT8D2			UPK2	KCNK6	SFSWAP	TMEM86A	LDB1
IGFBP1		NRG1			NEU1	SERPINB5	RNF114	MCM8		NMT1	RDH11	PHLPP2	DEFB4A			ERAP2	FGR	SEMA6A	MAP7D3	GNB3			WNT10A	KCTD13	SKOR1	TMEM95	LDLRAD2
INHBC		NRG4			NFE2L3	SFN	RNPS1	MCTS1		NRBF2	REEP1	PIGC	DENND1B			ERC1	FKBP5	SERPINI2	MAPK10	GPC1			ZBTB7C	KCTD17	SLC12A1	TP53INP2	LGALS9
INHBE		NRXN1			NOLC1	SH2D3A	RP9	ME1		NSF	RIOK1	PIGM	DET1			ERMN	FLT3	SFTA2	MAPK11	GPC6			ZNF185	KDM6B	SLC12A3	TRPV3	LILRB3
ITIH1		NSUN6			NOP16	SH3RF2	RPL22	MED30		NSUN2	RIOK2	PKP4	DGKB			EXOC6B	FNBP1	SFTPA1	MCAM	GPR176				KIAA0895L	SLC22A12	TRPV4	LMF2
ITIH2		NTF3			NR2C2AP	SIM2	RPL26L1	METTL21A		NT5M	RMI1	PMPCA	DGKE			EXOSC9	FPR3	SFTPA2	MCC	GPR68				KIF21B	SLC22A2	TUBB2A	LOXL4
ITIH3		NTN1			NSUN7	SLC12A2	RPL29	METTL5		NUP50	RNF8	POLR2C	DHX57			EZH1	FRMD4B	SFTPB	MDGA1	GPX7				KIF26A	SLC22A6	TWF2	LRRC29
ITIH4		NUDT16			NUF2	SLC44A4	RPL30	MMP1		NUP93	RPAP3	POLR2G	DIAPH1			F3	FYN	SFTPC	MEF2C	GPX8				KIFC2	SLC34A1	UBAP1L	LRRK1
KHK		NUDT6			NUP62CL	SLC52A3	RPL32	MMP12		NXPH1	RPL36AL	POLR2I	DIAPH2			FAM114A2	GAB3	SFTPD	MEIS1	GREM1				KLC2	SLC36A2	UCN2	LTC4S
KLB		NXF5			NUSAP1	SLC5A1	RPL35A	MMS22L		OAT	RPL5	POP4	DICER1			FAM120B	GAPT	SH3GL3	MEIS2	GRIP2				KLF4	SLC47A2	UNC13D	LURAP1
KLF15		OAZ2			ODAM	SLC6A20	RPL37	MPZL3		OR10Q1	RPP14	POP5	DIS3L			FAM13B	GBP1	SLC18A2	MEOX1	GRP				KLHL17	SLC4A1	UPP1	LY6E
KLKB1		OLFM2			ODC1	SLC6A8	RPL39	MRPL13		OR11H12	RPS3A	POU2F1	DISC1			FAM161B	GBP2	SLC22A31	MEOX2	GSC				KLHL21	SLC4A9	VGLL4	LZTR1
KNG1		OR10J5			OIP5	SLC9A2	RPLP0	MRPL15		OSBP	RRN3	PPCS	DLG1			FAM177B	GBP4	SLC26A9	MFAP4	GSN				LAMA5	SLC5A10	VMP1	MAFB
LBP		OR13C5			ORC1	SLCO4A1	RPN1	MRPL18		OTUD3	RRP15	PPIB	DNAJB6			FAM209A	GBP5	SLC34A2	MGP	GXYLT2				LENG8	SLC5A2	VPS18	MAGEE1
LEAP2		OR2C1			ORC6	SMPDL3B	RPP38	MRPL19		P2RX4	RTN4IP1	PPP1R11	DNAJC16			FAM214A	GFI1	SLC39A8	MMRN2	HAPLN3				LFNG	SLC9A4	VSIG10L	MALAT1
LECT2		OR5AN1			PABPC3	SOX9	RPS13	MRPL3		PACRGL	RWDD2B	PPP2R1A	DNAJC27			FAM71F1	GFRA2	SLC46A2	MOXD1	HCFC1R1				LIMK1	SMAD3	WDR54	MAMLD1
LHX2		OXT			PAFAH1B3	SPINT1	RPS21	MRPL30		PAF1	SBSPON	PPT2	DNAJC28			FBN2	GIMAP1	SLC5A4	MPDZ	HECW1				LMF1	SOST	XIRP1	MAN2B1
LIPC		P2RX3			PAICS	SPINT2	RPS24	MRPL35		PAFAH1B2	SEL1L3	PRDX6	DNAJC7			FBXL5	GIMAP2	SLC5A8	MRGPRF	HHIPL1				LMNA	SRRM2	YPEL3	MAN2C1
LOC107987423		PACRG			PAK6	SPIRE2	RPS3	MRPL36		PAFAH2	SERPINB7	PRL	DNAJC8			FBXW7	GIMAP4	SLC6A14	MSN	HOXB2				LRCH4	SRRM5	ZFHX3	MAP3K14
LPA		PAPPA2			PAQR8	SRMS	RPS7	MRPL37		PAGE1	SET	PRMT1	DNAJC9			FCHO2	GLCCI1	SLC6A4	MYH10	HOXC4				LRFN3	SRRT	ZFP36L1	MAP3K6
LRG1		PCDHA4			PBK	ST14	RPSA	MRPL42		PAGE5	SETD3	PSMB4	DNAL1			FCRL4	GLIPR1	SLCO2A1	MYH11	HOXC5				LRP3	SRSF4	ZNF281	MAP3K8
MAOB		PCP4L1			PCLO	ST6GALNAC1	RUVBL1	MRPL45		PANX1	SH2D4A	PSMB5	DONSON			FER	GM2A	SLCO4C1	MYL9	HOXC6				LRRC24	ST20-MTHFS	ZNF385A	MAP7D1
MASP1		PDE6G			PCP4	STX19	SAYSD1	MRPL47		PARL	SLC16A9	PSMC4	DPY19L3			FFAR3	GNB4	SLPI	MYLK	HOXC9				LRRC56	STAC2	ZSWIM6	MAPK12
MASP2		PDIA5			PDCD2L	SULT2B1	SEPHS1	MRPL48		PARP1	SLC25A3	PSMD11	DRGX			FGF14	GNG2	SOSTDC1	NAALAD2	HS3ST3A1				LTB4R	STARD5		MAPKBP1
MAT1A		PEPD			PDHA1	TCN1	SF3B5	MRPS10		PASD1	SLC44A1	PSMD2	DTX3L			FHAD1	GNGT2	STK32A	NAV3	HSPG2				LTB4R2	SUGP2		MBD1
MBL2		PEX19			PDRG1	TFCP2L1	SFXN4	MRPS23		PCBP2	SLC9C1	PSMD3	DUSP11			FKBP14	GP1BA	SUSD2	NCAM2	HTR2A				LZTS2	TAF11		MCL1
MIA2		PGM1			PDSS1	TFF1	SHISA6	MRPS35		PCNP	SLCO5A1	PSMD4	DUSP12			FKBP15	GPNMB	SYT15	NDN	HTRA1				MAMDC4	TBC1D22A		MCOLN1
MLIP		PID1			PDZD8	TFF3	SHMT2	MRPS36		PCSK2	SLU7	PSMD8	DUT			FLVCR2	GPR132	TBX2	NEXN	HTRA3				MAMSTR	TBC1D26		MEF2D
MST1		PINK1			PGAM5	TJP3	SLC19A2	MSH2		PEX11B	SMC2	PSMF1	DYNC2LI1			FNBP4	GPR141	TBX4	NFASC	IFNE				MAP1S	TFAP2B		MEGF6
MT1A		PLA2G15			PHB	TMC4	SLC1A4	MTBP		PMM2	SMU1	PTGES3L	DYRK1A			FOXI2	GPR15	TBX5	NFATC1	IGFBP3				MAP2K7	TFAP2E		MGAT1
MT1E		PLCXD3			PIF1	TMC5	SLC35F2	MTCH2		PMS2	SNX5	PTRHD1	DZANK1			FOXP1	GPR171	TCEAL2	NGFR	IGFBP5				MAP3K10	TMEM213		MICAL1
MT1F		PMVK			PIGU	TMEM125	SLC37A3	MTDH		POLB	SPA17	RAB20	EBLN2			FOXP2	GPR174	TCF21	NHSL2	IGFBP6				MAP3K11	TMEM88		MMP23B
MT1G		PPM1E			PKMYT1	TMEM211	SLC39A7	MTHFD2		POLD3	SPTLC1	RAB5B	ECD			FRA10AC1	GPR18	TEKT1	NLGN4X	IGFBP7				MAPK15	TNFRSF10A		MOB3A
MT1H		PPP1R3B			PLK1	TMEM54	SMARCD2	MZT1		POLR2F	SRSF3	RAB5C	EFCAB2			FRRS1L	GPR34	TGM2	NLRP1	IGFL2				MAPK7	TNFRSF14		MOB3C
MT1M		PRG2			POC1A	TMPRSS2	SNRPD2	NAA20		POU4F3	SSB	RABIF	EFHC1			FSD1	GPR65	TMEM100	NPR1	IGSF21				MAPK8IP3	TNNT2		MOCS1
MT1X		PRKAB2			POLQ	TMPRSS4	SOX2	NAA50		PPIE	SSBP1	RAC1	EIF2AK4			FXYD6	GRAP2	TMEM108	NR2F1	INHBA				MAST2	TOP3B		MPRIP
MT2A		PRKAG2			POLR1C	TNS4	SPTSSA	NARS2		PPIG	SUB1	RALBP1	EIF4A2			GAB1	GTSF1	TMEM163	NR2F2	INSRR				MAU2	TRIM35		MTHFR
MTTP		PROS1			POLR1D	TRIM31	SRI	NCAPD2		PPM1D	SUCLG2	RANGRF	EIF4E2			GAGE10	GZMA	TNNC1	NTRK2	IQCA1				MBD3	TRIM50		MXD4
MYOM1		PRR18			PPP1R36	TRPM5	SRPRB	NCAPD3		PPP1R2	SUPT16H	RFT1	EIF5			GBP3	GZMH	TOX2	NTRK3	ISLR				MBD6	TRMT2A		MYH9
NAT8		PRSS35			PRC1	TSPAN1	STARD7	NDC80		PPP1R8	SYDE2	RNASE10	EIF5A2			GDF5	GZMK	TPPP3	OGN	ISLR2				MBLAC1	TRMT44		MYO9B
NPC1L1		PTS			PRDX2	TSPAN8	STAU1	NDFIP2		PPP5C	SYNCRIP	RNASE8	ELAC1			GGA2	HAVCR2	TPSAB1	OLFML1	ISM1				MC1R	TRPV5		NAB2
NR1H4		PVALB			PRKCZ	TUFT1	STK39	NDUFA1		PRAMEF11	SYNPR	RNF10	ELMO2			GH1	HCK	TPSB2	OSMR	ITGA11				ME3	TRPV6		NBL1
NR1I3		RAB26			PROM2	USH1C	STYXL1	NDUFA9		PRAMEF4	SYTL5	RNF167	ELMOD1			GHRL	HCLS1	TPSD1	OSR1	ITGA5				MED16	TTC31		NCDN
OGDHL		RAPGEF4			PRPS2	VWA2	SV2C	NDUFAB1		PRDM4	TAF1D	RNF181	EMC7			GIT2	HCST	TRIM71	PALM	ITGB5				MED25	UMOD		NDST1
OIT3		RAPH1			PSMG1	WFDC10B	SYS1	NDUFAF4		PRKCI	TBCE	RNF38	EML6			GLYATL2	HERC5	TRPC6	PALMD	ITGBL1				MED26	UVSSA		NDST2
ONECUT1		RASGEF1C			PSPH	WFDC3	TECR	NDUFAF6		PRMT8	TC2N	RNF7	EN2			GML	HERC6	UPK3B	PAPLN	JAG1				MEGF8	VOPP1		NES
ORM1		RCAN1			PTTG1	WNK2	TIGD4	NDUFB3		PRPF38A	TDP1	RPL13A	ENTHD1			GNG7	HERPUD1	USHBP1	PDE2A	JPH2				METRN	VSIG8		NFIC
ORM2		RCL1			PUS7	WNK4	TIMP4	NDUFC2		PRPF8	THAP2	RPL15	EP300			GNRH1	HGF	USP44	PDGFRA	KCND2				MEX3D	ZACN		NFIX
OSGIN1		RD3L			RAB3D	ZG16B	TKT	NDUFS3		PRPSAP1	THG1L	RPL27	EPC2			GP5	HIF1A	VEPH1	PDGFRB	KCNE4				MFHAS1	ZBTB17		NFKB2
OTC		RDH5			RACGAP1	ZNF703	TM9SF4	NEIL3		PSMC5	THOC7	RPL41	EPM2A			GPR31	HLA-B	VSIG2	PDLIM2	KCNMB1				MFSD10	ZBTB48		NFKBIA
PAH		RFPL1			RAD51		TMED2	NFU1		PSMD5	TIMM9	RPS26	ERCC4			GPR55	HLA-DMA	VWF	PEAR1	KCTD15				MFSD12	ZC3H12D		NHLRC4
PAQR9		RFPL4A			RAD51AP1		TMEM123	NIF3L1		R3HDM1	TMC2	RPS27	ERCC6			GPR85	HLA-DMB	WDR49	PER3	KDELR3				MIB2	ZC3H4		NICN1
PC		RHCE			RAD54L		TMEM170A	NIP7		RAB1B	TMED6	RPS29	ERCC6L2			GPRASP1	HLA-DOA	WFDC2	PGR	KDM5D				MICALL1	ZFYVE28		NINL
PCK1		RIPPLY1			RALGPS1		TMEM185B	NLN		RAB7A	TMEM116	RPS5	ESCO1			GRAMD1B	HLA-DPA1	WIF1	PHLDB2	KIAA1755				MICALL2	ZHX2		NISCH
PDZK1		RND2			RANBP1		TMEM41A	NME1		RBMX2	TMEM144	RPS8	ESX1			GRAPL	HLA-DPB1	ZBBX	PI16	KIF26B				MIDN	ZNF212		NOD1
PFKFB1		RNF165			RAVER2		TOMM20	NUDC		RCAN3	TMPO	RRP36	EWSR1			GRIK3	HLA-DQA1	ZNF385B	PIEZO2	KIF7				MIER2	ZNF276		NOTCH4
PGLYRP2		SAA4			RDM1		TOMM22	NUDCD1		RGPD1	TMX1	RSPH6A	EXOC1			GRIN3A	HLA-DQA1		PKD2	LAMA1				MIIP	ZNF335		NPFF
PIK3C2G		SAT2			REG1B		TOMM6	NUDT15		RHOF	TOPBP1	S100A10	EXOC2			GRM7	HLA-DQB1		PLA2G2A	LAMB1				MLLT1	ZNF394		NR1H2
PIPOX		SDR9C7			REG3A		TP53RK	NUDT21		RHOU	TOR1B	S100A11	EXOC4			GTSF1L	HLA-DQB2		PLAC9	LAMP5				MLLT6	ZNF556		NRIP2
PKLR		SEBOX			RGMB		TPI1	NUFIP1		RLIM	TRAPPC2	SCAMP2	EXOC6			HABP4	HLA-DRA		PLEKHH2	LARP6				MNT	ZNF784		NTRK1
PLG		SEC14L3			RIIAD1		TRAPPC4	NUP155		RNASE13	TRIM36	SCRN1	EXOG			HACE1	HLA-DRB5		PLEKHO1	LATS2				MOB2	ZNF821		NUCB1
PLGLB2		SEPSECS			RMI2		TRIM16L	NUP37		RNF2	TRMT5	SEC61A1	EXOSC1			HCFC2	HLA-E		PLN	LAYN				MTA1	ZNF839		NUDT18
PLIN4		SERPINA12			RNASEH2A		TRUB1	NXT2		RNF34	TTC1	SEC61B	EXOSC3			HDAC9	HLA-F		PLSCR4	LEF1				MUS81	ZSCAN1		NUPR1
PLIN5		SFXN2			RNF157		TRUB2	OLA1		ROM1	TTC19	SERF2	EYA1			HDX	HMSD		PLVAP	LGALS1				MYPOP			OAS3
PNPLA3		SIK2			RNF32		TSEN34	OR51E1		RPL11	TUBB4A	SERINC3	EYA3			HEATR6	HTRA4		PLXDC2	LGI2				MZF1			OBSCN
PON1		SIRT4			RPIA		TUBG1	OR8D4		RPL4	UBE2R2	SF3B3	EYS			HELB	HVCN1		PLXNA4	LOX				NADSYN1			OBSL1
PON3		SKIDA1			RPS10		TXNDC12	OSGIN2		RRAS2	UBE2V1	SF3B4	FAF1			HELQ	ICOS		PMP22	LOXL1				NAGLU			ODF3B
PPP1R1A		SLC22A24			RRM2		TXNRD1	OTUB2		RYK	UBQLN1	SH3D19	FAM102B			HEMGN	IDO1		PODN	LOXL2				NAT14			P2RY6
PRG4		SLC23A2			RSPH1		UBE2I	PA2G4		SAAL1	UHMK1	SIAH1	FAM122C			HERC1	IFI30		PPP1R14A	LOXL3				NBEAL2			PACS1
PROC		SLC25A16			SAMD12		UBXN10	PAIP1		SAE1	UQCRC2	SIAH2	FAM126B			HERC3	IFI44		PPP1R3C	LRP1				NDOR1			PAOX
PRODH2		SLC25A20			SAMD13		UNC119B	PAK1		SAMM50	USP7	SLC25A4	FAM13A			HEXA	IFI44L		PRDM6	LRRC15				NLRX1			PARD6G
PROZ		SLC25A30			SCML2		UNG	PAK1IP1		SDAD1	UTP15	SLC25A43	FAM149B1			HIVEP1	IFIH1		PRELP	LRRC32				NME3			PARP12
PZP		SLC25A42			SH3YL1		UQCR10	PARPBP		SDF2	UTS2	SLC29A1	FAM204A			HIVEP2	IFIT1		PRICKLE1	LRRN2				NOS2			PARVB
RBP4		SLC2A9			SI		UQCRH	PCNA		SEC13	VDAC3	SLC29A3	FAM209B			HK1	IFIT2		PRKG1	LTBP3				NOS3			PBXIP1
RBP5		SLC46A1			SKA3		USP5	PDCL3		SEC23IP	XRCC6	SLC30A1	FAM71D			HMBOX1	IFIT3		PRRG3	LUM				NPDC1			PCDHA10
RDH16		SLC4A10			SLC16A1		UXT	PDIA3		SERBP1	XRN2	SLC48A1	FAM76A			HNRNPH1	IFIT5		PRRT2	LZTS1				NPEPL1			PCDHGC3
REEP6		SLC6A16			SLC22A23		VANGL1	PDIA6		SERTAD2	ZBTB24	SLC50A1	FAM98A			HP1BP3	IFNG		PTGDS	MAGEL2				NPHP4			PCED1A
RELN		SLC9A3R2			SLC25A5		WDR43	PEX7		SIKE1	ZC3H15	SLC6A18	FAN1			HSF5	IGFLR1		PTGIS	MAGI2				NR4A1			PCED1B
RGN		SLC9B2			SLC30A2		YARS2	PFDN4		SLC10A4	ZC3H8	SMARCD1	FANCM			HSPBAP1	IGSF6		PTH1R	MAP1A				NRBP2			PCSK5
RTP3		SLITRK3			SLC39A2		YKT6	PFDN6		SLC17A8	ZCCHC10	SMCR8	FAT2			HTR1F	IKZF3		PTN	MAP1B				NRN1L			PCYOX1L
SAA1		SNTA1			SLC7A1		YWHAE	PGAP1		SLC25A11	ZNF200	SNX12	FBP2			HTR7	IL12RB1		PTPRM	MARVELD1				NUDT22			PDE6B
SAA2		SNTG1			SMPD3		ZDHHC3	PGK1		SLC25A44	ZNF277	SPCS1	FBXL13			HTT	IL12RB2		PTPRS	MATN3				NUDT3			PDZD4
SALL1		SOD2			SNHG1		ZDHHC4	PIGW		SLC52A1	ZNF311	SPINK14	FBXL17			HYDIN	IL18R1		PYGO1	MEIS3				NUMA1			PELI3
SARDH		SPATA21			SNRPB		ZNRD1	PIGX		SLC6A15	ZNF480	SRD5A3	FBXL20			ICA1L	IL18RAP		RAB34	MEX3B				OCA2			PER1
SDS		SPIC			SPAG1			PIR		SLURP1	ZNF800	SRP14	FBXO38			IFNAR2	IL21R		RADIL	MFAP2				OCEL1			PGF
SERPINA1		SPOCK3			SPAG5			PKIB		SMARCE1	ZP2	SRP9	FBXO4			IFT122	IL2RA		RAI2	MFAP5				ODF3L1			PGS1
SERPINA10		ST3GAL1			SPC24			PLBD1		SMC1A		SRSF9	FBXO43			IFT172	IL2RB		RARRES2	MFGE8				OGFR			PHF12
SERPINA11		STYX			SPC25			PLEKHB2		SNAPIN		SSBP3	FBXO7			IGLL1	IL6ST		RASA3	MMP11				ORAI2			PI4KA
SERPINA3		SULT1A1			SRPK1			PLK4		SNN		SSR4	FBXW11			IKZF2	IQGAP2		RBMS3	MMP14				ORAI3			PIK3IP1
SERPINA4		SUMF1			STIL			PM20D2		SNRNP25		STK40	FBXW2			IL10	IRAK3		RECK	MMP17				OSBPL5			PIP5K1C
SERPINA5		SUOX			STOML2			PNPT1		SNRNP40		SUPT5H	FCAR			IL15	IRF1		REM1	MMP19				OSBPL7			PKN1
SERPINA6		SYPL2			STOX1			POLE2		SNRPA1		SUPV3L1	FEM1C			IL17B	IRF8		RERG	MMP2				PACS2			PLD2
SERPINA7		SYT17			STX3			POLR1B		SNX11		SURF4	FIP1L1			IL17REL	ISG20		RET	MMP28				PAQR6			PLD3
SERPINC1		TBL1X			STXBP6			POLR2D		SOX10		SWSAP1	FMN1			IL2	ITGA1		RFTN1	MN1				PARP10			PLEKHF1
SERPIND1		TCEA3			SULT1C2			POLR2K		SOX15		SYCE3	FNDC7			IL22RA2	ITGA4		RHOJ	MOV10L1				PBX4			PLEKHM2
SERPINF2		TCP10L			SUV39H1			POMP		SPAM1		TAB3	FNIP1			IMPG2	ITGAE		RNF150	MRAS				PCBP4			PLTP
SHBG		TFPI2			SYT13			PPA1		SPCS3		TACO1	FOCAD			INPP4B	ITGAL		RNF180	MRC2				PCSK7			PLXNA1
SLC10A1		TMEM143			TBC1D30			PPAT		SREK1IP1		TAF5L	FRYL			INPP5B	ITGAX		ROBO1	MRVI1				PEX6			PML
SLC13A5		TMEM176B			TCF19			PPIA		ST13		TAF8	FSIP1			INPP5D	ITGB2		RSPO3	MSC				PHF13			PNKP
SLC17A2		TMEM25			TDRD5			PPIL1		SUDS3		TBC1D22B	FUBP1			INTS9	ITGB7		RUNX1T1	MSRB3				PHF2			PNPLA6
SLC17A3		TMEM26			TERT			PRDX4		SUN3		TCTN3	FUBP3			INVS	JAK2		SCARA3	MXRA5				PHLDB3			PNPLA7
SLC22A1		TMEM37			TFDP1			PREP		TADA1		TEX15	FUT10			IQCG	JAKMIP1		SCARA5	MXRA7				PHRF1			PNRC1
SLC22A10		TMEM42			TIMELESS			PRIM1		TAS1R1		TEX261	FUT8			IQUB	KAT2B		SCN9A	MXRA8				PIEZO1			POMT1
SLC22A25		TMEM64			TIMM8A			PRKDC		TBCB		TFG	G3BP1			IRF2	KCNAB1		SCUBE2	MYADM				PIGQ			POU5F2
SLC22A7		TNN			TJP2			PROSER1		TCF24		THAP1	GABPB2			IRGM	KCNJ5		SELP	MYOF				PIM3			POU6F1
SLC22A9		TPP1			TK1			PRPF19		TDRKH		THYN1	GAD2			ITPR2	KIF19		SEMA6B	NACAD				PIP5KL1			PPM1F
SLC25A18		TPRG1			TM4SF20			PRR11		TERF1		TIMM50	GALK2			ITSN2	KLHL5		SERPINF1	NALCN				PITPNM1			PPP1R12C
SLC25A47		TRPC5			TMEM106C			PSMA1		TESK2		TM2D3	GALNT13			JAK1	KLHL6		SERPING1	NAP1L3				PKD1			PPP1R18
SLC27A5		TSLP			TMEM171			PSMA2		TEX2		TMBIM1	GAPVD1			JAKMIP2	KLRB1		SETBP1	NAV1				PKDCC			PPP1R32
SLC28A1		TSPAN33			TNFRSF11A			PSMB2		THUMPD1		TMED10	GARNL3			JMY	KLRC1		SFRP1	NFATC4				PLCH2			PPP1R9B
SLC2A2		TTC39C			TNNC2			PSMD10		TIMM23		TMED3	GBP6			JPH4	KLRC3		SGCA	NID2				PLEC			PRAM1
SLC30A10		TUBE1			TOMM34			PSMD13		TIMMDC1		TMEM107	GBX1			KAT6B	KLRC4		SGCE	NKX3-2				PLEKHG5			PRCD
SLC38A3		TXNRD3			TOMM40			PSMD14		TIPIN		TMEM11	GCC2			KCNA2	KLRD1		SGIP1	NLGN2				PLEKHH3			PRKD2
SLC38A4		UGT2B28			TOP2A			PSMD7		TLK1		TMEM14B	GCFC2			KCNIP1	KLRG1		SH3BP5	NLGN4Y				PLEKHM1			PRND
SLC6A12		USH2A			TPD52			PSME3		TLK2		TMEM159	GDF9			KCNK13	KMO		SLC12A4	NNMT				PLEKHN1			PRRT3
SLC7A2		USP2			TPX2			PTBP3		TM2D2		TMEM167B	GGNBP2			KCTD10	KYNU		SLC16A2	NOG				PLIN3			PTGIR
SLCO1B1		VKORC1			TRAIP			PTDSS1		TM9SF1		TMEM179B	GIGYF2			KCTD19	LAG3		SLC22A17	NOTCH3				PLXNA3			PURA
SLCO1B3		WBP2			TRIM15			PTGES3		TMA7		TMEM199	GLB1			KCTD9	LAIR1		SLFN11	NOX4				PNPLA2			PYROXD2
SLCO1B7		WIPF3			TRIP13			RAB10		TMEM237		TMEM208	GLMN			KEL	LAP3		SLIT2	NPR3				POLD4			QRICH2
SPP2		WNK3			TROAP			RAB22A		TMEM51		TMEM216	GLOD4			KIAA0825	LAPTM5		SLIT3	NRK				POLM			R3HCC1
SRD5A2		YPEL1			TTF2			RAB3IP		TMPRSS7		TMEM230	GLS			KIAA1109	LAT		SLITRK5	NRP2				POLRMT			RAB24
STAB2		ZCCHC2			TTK			RAB6C		TOP1		TMEM248	GLYR1			KIAA1328	LAT2		SMARCD3	NRXN2				PPP1R13L			RAB40A
STMN2		ZDHHC19			TUBA1C			RAD18		TPGS2		TMEM63B	GMEB1			KIAA2026	LCK		SNCG	NTM				PPP1R37			RAB44
SULT2A1		ZFP1			TUBAL3			RAD21		TRA2B		TMEM65	GMPR2			KIF3A	LCP1		SNED1	NTNG2				PPP1R3F			RABAC1
SYT12		ZMYND12			TUBB4B			RAD54B		TRAPPC3		TMEM69	GNPAT			KIFAP3	LCP2		SNTG2	NUAK1				PPRC1			RALGDS
TAT		ZNF648			TXN			RALA		TRIM43B		TMEM9B	GOLGA1			KLC1	LGMN		SOD3	NUMBL				PRICKLE4			RAPGEF1
TDO2		ZNF684			TYMS			RAN		TRIM49B		TNPO3	GOLGA4			KLF12	LILRA4		SOX18	NXN				PRR12			RAPGEF3
TF		ZSWIM7			UBE2C			RASSF6		TRIM60		TOMM7	GOLGA5			KLHDC1	LILRB1		SPARCL1	OLFML2B				PRR14			RARA
TFR2		ZYG11A			UBE2S			RBL1		TSR1		TOR1AIP2	GOLGA8B			KLHL14	LILRB2		SRPX	OLFML3				PRR5			RASA4
THRSP					UBE2T			RFC2		TSR2		TRAPPC1	GOLGB1			KLHL2	LILRB4		ST6GALNAC6	OMD				PTGER1			RASL10A
TM4SF4					UCK2			RFC3		TTC26		TRAPPC2L	GOPC			KLHL20	LILRB5		STAB1	P4HA3				PTGES			RASSF1
TMEM82					UHRF1			RFC4		U2AF1		TRIAP1	GORAB			KLHL33	LIMD2		STARD8	PALLD				PTP4A3			RBM20
TMPRSS6					URB2			RFC5		UBE4A		TRIM43	GPATCH1			KPNA5	LIPA		STARD9	PCDH7				PTPN23			RBPMS
TNFSF14					VDAC1			RFK		UBE4B		TRMT112	GPATCH2			KRBA2	LPAR6		SVEP1	PCOLCE				PURB			RBPMS2
TPPP2					WDR5			RIMKLA		UBFD1		TSEN15	GPCPD1			KRT2	LPXN		SYNC	PDE1A				QTRT1			RELB
TRIM55					WDR62			RIPK2		UBL7		TSFM	GPR155			KRT73	LRRC8C		SYNE1	PDGFC				R3HDM4			RELT
TTC36					WDR77			RLN1		UBR5		TSPO2	GPR21			LCN10	LST1		SYNE3	PDGFD				RAB11FIP3			RENBP
TTPA					WFDC10A			RNFT2		UCHL5		TUBB	GPR75			LEFTY2	LY86		SYNPO	PDGFRL				RAB11FIP5			RGS12
TTR					XKRX			RPA3		UGT2A1		TYW1	GRM4			LIMA1	LY96		SYNPO2	PDLIM3				RAB40AL			RGS16
UGT2B10					XPO5			RPF2		ULBP1		UBA52	GRPEL2			LIMS1	LYL1		TCEAL3	PDLIM4				RAB43			RGS19
UGT2B11					XRCC2			RPL21		USP22		UBE2A	GSDMC			LONRF2	LYZ		TCEAL5	PDLIM7				RABEP2			RGS2
UGT2B15					ZBTB12			RPL22L1		USP28		UBE2D4	GSTA4			LPIN1	MAN1A1		TCEAL7	PDPN				RAD9A			RILPL1
UGT2B17					ZDHHC23			RPL7		USP46		UBE2E3	GTF2A1			LRCH2	MAP3K1		TCF4	PDZRN3				RAI1			RILPL2
UGT2B4					ZNF165			RPL7L1		UTP18		UBIAD1	GTF2I			LRFN5	MAP9		TCF7L1	PDZRN4				REXO1			RNF122
UGT2B7					ZNF239			RPN2		UTP20		UBN2	GTF2IRD2			LRGUK	MAPRE2		TGFB1	PHLDA3				RHBDF2			RNF135
UGT3A1					ZNF367			RPP40		UXS1		UFC1	GTF2IRD2B			LRIG2	MATK		THSD7A	PHLDB1				RHOB			RNF166
UPB1					ZNF57			RRM1		VCY		UGDH	HADHA			LRP2BP	MCOLN2		THSD7B	PLAT				RHOT2			RNF213
UROC1					ZNF774			RTN3		VCY1B		UGT3A2	HARS2			LRRC25	MEI1		TIE1	PLAU				RIN1			RPRML
VNN1					ZNF878			SAP18		VPS33A		USP10	HAUS3			LRRC37B	METTL7A		TLL1	PLEKHG4B				RNASEH2C			RUNX3
VNN3					ZWINT			SASS6		WDR92		USP30	HAUS4			LRRC4	MFNG		TMEM204	PLK3				RNF123			SBNO2
VTN								SBDS		XPR1		VAPA	HBG1			LRRD1	MFSD1		TNFRSF8	PLXDC1				RNF207			SCARF1
								SCOC		YOD1		VHL	HBG2			LTA	MILR1		TNS1	PLXND1				RNF215			SCNN1D
								SDHB		YTHDF2		VPS72	HBZ			LUC7L3	MIR223		TNXB	PNMA2				RPS6KA4			SCO2
								SDR42E1		ZBTB39		WASL	HDAC8			LUZP1	MNDA		TRIB2	PODNL1				RTN4RL2			SDC3
								SEC23B		ZFR		WDR83OS	HDHD2			LYN	MPEG1		TRIM22	POSTN				RUSC1			SECTM1
								SEC61G		ZNF12		WFDC8	HEATR5B			LYST	MR1		TRPC1	PPEF1				SAMD4B			SEMA5B
								SEH1L		ZNF131		WSB2	HECTD1			MANBA	MS4A14		TSC22D3	PPFIA2				SAP25			SEMA6C
								SERPINB1		ZNF146		YIF1B	HESX1			MAP3K5	MS4A4A		TSPAN4	PRICKLE2				SARM1			SGSH
								SHCBP1		ZNF652		YIPF3	HFE			MAP4K5	MS4A6A		TTC28	PRKD1				SBF1			SGSM2
								SKA1		ZNF705A		YWHAG	HIBCH			MAPT	MSR1		TUB	PRPH2				SCAF1			SGSM3
								SKP2		ZW10		ZAR1L	HIF1AN			MARK3	MX1		TUBA1A	PRRX1				SCT			SH2B3
								SLBP				ZBTB2	HIGD1C			MAS1	MX2		TWIST2	PRRX2				SCYL1			SH2D2A
								SLC25A32				ZBTB38	HIRIP3			MATN2	MYO1F		UBA7	PRSS23				SEMA4C			SH3RF3
								SLC25A33				ZDHHC18	HMG20A			MAX	NCF1		VASN	PTCH2				SETD1B			SH3TC1
								SLC35A3				ZDHHC5	HMGXB4			MBD2	NCF2		VCAM1	PTGER2				SF3A2			SHANK3
								SLC35D2				ZFAND2A	HNRNPA2B1			MBD5	NCKAP1L		VIM	PTGER3				SH2B1			SIDT2
								SLC35G1				ZNF716	HNRNPH3			MBNL1	NKG7		WWTR1	PTHLH				SH2B2			SIK3
								SLC38A1				ZNHIT3	HNRNPM			MCF2	NLRC4		ZBTB16	PTPN14				SH3BP2			SIN3B
								SLC7A11				ZNRF2	HNRNPR			MCF2L2	NLRC5		ZCCHC24	PXDN				SH3GLB2			SIPA1
								SLIRP				ZPBP	HNRNPU			MCPH1	NME8		ZEB1	RAB31				SIK1			SKI
								SMN1					HOOK3			MCTP1	NPC2		ZEB2	RAB3IL1				SIPA1L3			SLC25A34
								SMS					HRH4			MDM4	NPL		ZFPM2	RANBP3L				SIRT3			SLC25A37
								SNRPB2					HSCB			MERTK	NR3C1		ZMAT1	RASGRF2				SIRT6			SLC25A45
								SNRPC					HTATSF1			METTL3	NUGGC		ZNF135	RASL11B				SIX5			SLC26A11
								SNRPD1					IFT74			MIA3	NXPE3		ZNF154	RCN3				SLC12A9			SLC27A1
								SNRPD3					IFT81			MICA	OAS2		ZNF208	RFX8				SLC17A9			SLC27A3
								SNRPE					IGFBPL1			MICU1	OASL		ZNF385D	RGMA				SLC25A29			SLC2A6
								SNRPF					IK			MIR155HG	OGFRL1		ZNF418	RGS11				SLC2A11			SLC35G5
								SNRPG					IKZF5			MKNK1	OLR1		ZNF521	RGS4				SLC34A3			SLC41A1
								SP8					IL1A			MLKL	OR2L8		ZNF676	RNF144A				SLC38A10			SLCO3A1
								SPRYD7					IL21			MMP21	OR52N4		ZNF728	ROBO3				SLC9A5			SMG6
								SQLE					IL24			MON2	OR56B1		ZNF835	ROR1				SMARCA4			SNAI3
								SRXN1					IL26			MPPED2	P2RX7			ROR2				SMTN			SNCAIP
								SS18L2					IL5			MPZ	P2RY10			RPS4Y1				SMYD3			SNPH
								SSRP1					INO80			MRC1	P2RY12			RUNX1				SNAPC4			SNRNP70
								SSX2IP					INPP1			MSANTD2	P2RY13			RUNX2				SNX21			SNX33
								STIP1					INSL4			MSL3	P2RY14			RUSC2				SOGA1			SOCS1
								STK24					INTS10			MSS51	PAMR1			S100A4				SPNS2			SOCS3
								STK38L					INTS4			MTMR10	PARP14			SAMD11				SPPL2B			SOGA3
								STMN1					IPCEF1			MTMR14	PARP9			SCARF2				SPSB3			SORBS3
								STRAP					IPO9			MTMR9	PATL2			SCG2				SSBP4			SOX17
								STRBP					IPP			MTOR	PCDH9			SCN1B				STK11IP			SPATC1
								STYK1					IQCB1			MTR	PDCD1			SCRG1				STK32C			SPRY1
								SUCLA2					IST1			MYCBP2	PDCD1LG2			SCUBE3				STK36			ST3GAL3
								SUCLG1					ISY1			MYCBPAP	PDE4B			SEC24D				STX10			STX4
								SUGT1					IVNS1ABP			MYH3	PDE7B			SERPINE2				TAF1C			SUFU
								SUMO1					IWS1			MYL6	PIK3AP1			SERPINH1				TAS1R3			SUN2
								SUV39H2					KANSL1			MYO9A	PIK3CD			SERTAD4				TAX1BP3			SYNGAP1
								SYAP1					KANSL1L			NABP1	PIK3CG			SFRP2				TAZ			SYNGR1
								TALDO1					KANSL2			NAIP	PIK3R1			SFRP4				TBC1D10B			SYTL1
								TATDN1					KAT7			NAP1L5	PIK3R5			SGCD				TBC1D16			SZT2
								TBX10					KATNA1			NBPF1	PIP4K2A			SH3PXD2A				TCF3			TAOK2
								TCP1					KCNE2			NBPF14	PLA1A			SH3PXD2B				TCTEX1D4			TBC1D10A
								TES					KCNMB3			NBPF9	PLA2G2D			SHANK1				TEAD2			TBC1D17
								TEX30					KCNQ2			NCOA1	PLA2G4C			SHISA2				TELO2			TBCD
								TFAM					KCNS1			NCOA3	PLA2G7			SHISA4				TESK1			TBKBP1
								TFB2M					KCTD3			NCR2	PLCG2			SHOX2				TICAM1			TCEA2
								TFRC					KDM3B			NCR3	PLCL1			SLC12A8				TJAP1			TCF25
								THAP10					KDM4A			NDEL1	PLCL2			SLC24A3				TMC6			TCIRG1
								TIMM10					KDM4C			NECAP2	PLEK			SLC26A10				TMEM120B			TECPR1
								TIMM17A					KDM4D			NEFH	PLXNC1			SLC4A3				TMEM134			TECTA
								TIMM8B					KDM6A			NEK1	POU2F2			SLC6A6				TMEM240			TEP1
								TM9SF2					KHDRBS1			NEK6	PPM1K			SMO				TMEM44			THBD
								TMC7					KIAA0232			NEK9	PPP2R2B			SNAI2				TMEM8B			THTPA
								TMEM182					KIAA0586			NELL2	PPP3CC			SORCS2				TNFRSF25			TLR9
								TMEM33					KIAA1107			NFAM1	PRCP			SPARC				TNK2			TMCC2
								TMEM38B					KIAA1586			NIN	PREX1			SPECC1				TNRC18			TMEM132E
								TMEM41B					KIAA1841			NIPSNAP3B	PRF1			SPHK1				TP53I13			TMEM175
								TMEM62					KIF27			NKAPL	PRKACB			SPOCK1				TPGS1			TMSB4X
								TMEM70					KIN			NKTR	PRKAR1A			SPON1				TRABD			TNFAIP2
								TMX2					KIR2DL4			NLGN1	PRKAR2B			SPON2				TRADD			TNFAIP3
								TOMM5					KLHL28			NLRP14	PSAP			SRPX2				TRAPPC12			TNFRSF18
								TPRKB					KLHL9			NME5	PSMB9			SSC5D				TREX2			TNFRSF1A
								TRMT6					KLRF2			NMRK1	PTAFR			SSPN				TRIM11			TNFRSF1B
								TSG101					KLRK1			NMUR1	PTGER4			ST3GAL4				TRIM3			TNFRSF4
								TSN					KPNA1			NNAT	PTK2B			ST6GALNAC5				TRIM56			TNKS1BP1
								TSPAN3					KPNA6			NOVA1	PTPN22			SULF1				TRIM65			TNS3
								TUBA4B					KRIT1			NPHP1	PTPN6			SULF2				TRIOBP			TOM1
								TUSC2					KRT6C			NRG2	PTPN7			SYDE1				TRIP6			TPCN2
								TWF1					KTN1			NSD1	PTPRC			SYNDIG1				TRMT1			TPST2
								TWISTNB					LAMB4			NTS	PTTG2			TAGLN				TRPM4			TRAF1
								TXNDC17					LARP7			NXF1	PYHIN1			TANC2				TRPV1			TRIM47
								TYW5					LATS1			OCM	QKI			TGFB1I1				TSC22D2			TRIM8
								UBE2N					LEMD3			ODF2L	RAB33A			TGFB3				TSC22D4			TRIP10
								UBE2V2					LEO1			OPRL1	RAB39A			THBS1				TTC34			TRPM2
								UCHL3					LETM2			OPTN	RAB8B			THBS2				TTLL3			TSNAXIP1
								UFM1					LGALS8			OR2AE1	RAC2			THBS4				TUBGCP6			TSPAN32
								ULBP3					LHCGR			OR2L13	RARRES1			THY1				TUSC1			TSPAN9
								UMPS					LIAS			OR2L3	RASGRP1			TIAM2				TUT1			TTC21A
								UQCRB					LIPN			OR2T10	RASGRP3			TIMP1				TXNDC5			TTC7A
								USP39					LIPT1			OR2T11	RASSF5			TIMP2				UBE2G2			TYK2
								VAPB					LMLN			OR2T29	RBM43			TIMP3				UBXN6			U2AF1L4
								VBP1					LNP1			OR2T34	RERGL			TMEM119				ULK1			UAP1L1
								VKORC1L1					LONRF1			OR2T35	RGS1			TMEM130				UNKL			UBXN11
								VMA21					LRBA			OR5B21	RGS10			TMEM158				URGCP			UNC5A
								VPS25					LRIG3			OSBPL6	RGS18			TMEM200B				VAX2			UNC5C
								VRK1					LRIT3			OXCT1	RHOH			TMEM45A				VDR			USF2
								VTA1					LRRC27			P2RX5	RNASE2			TMEM47				VMAC			USP18
								WBP11					LRRC37A			PABPC5	RNASE6			TNFAIP6				VPS37B			USP20
								WDHD1					LRRC37A2			PACSIN1	RNF125			TNFSF4				VPS4A			USP35
								WDR12					LRRC3B			PAK3	RNF130			TPBG				VWA1			VASH1
								WDR76					LRRFIP1			PANK2	RSAD2			TPM1				WDR13			WDR81
								WDYHV1					LRRFIP2			PAPOLB	RTP4			TPM2				WDR24			WDR91
								WEE1					LRRTM2			PAPSS1	S100A8			TPST1				WDR90			WNT10B
								XPOT					LSG1			PARD3B	S100B			TRIM46				WIZ			WNT5A
								YEATS4					LTN1			PARP6	SAMD3			TRO				XKR6			WWC3
								YES1					LY6K			PARP8	SAMD9			TRPS1				XYLT2			XPC
								YIPF6					LYPD4			PCDH11X	SAMD9L			TSHZ2				YJEFN3			ZBTB20
								YRDC					LYSMD4			PCM1	SAMHD1			TSHZ3				ZBTB45			ZBTB4
								YWHAB					MAP2K5			PCYT1A	SAMSN1			TSPAN2				ZBTB7A			ZBTB46
								YWHAQ					MAP3K4			PDE4D	SCIMP			TSPYL2				ZC3H12A			ZFYVE26
								YWHAZ					MAPKAP1			PEG3	SCML4			TTC7B				ZC3H3			ZMIZ1
								ZDHHC13					MASTL			PENK	SCN3A			TUBB6				ZCCHC14			ZMYND15
								ZDHHC20					MATR3			PGBD1	SCPEP1			TWIST1				ZDHHC1			ZNF337
								ZNF664					MBP			PHF21A	SEC14L1			UBE2E2				ZDHHC24			ZNF467
								ZNF706					MCEE			PHTF2	SELE			UCHL1				ZDHHC8			ZNF512B
								ZWILCH					MCM9			PI4K2A	SELPLG			UNC5B				ZFP36			ZNF580
													MCTP2			PIK3C3	SEMA3D			USP9Y				ZFPM1			ZNF618
													MED11			PITPNC1	SERPINB9			UTY				ZFYVE27			ZNF70
													MED13L			PJA2	SFMBT2			VCAN				ZMIZ2			ZNFX1
													MED23			PKD1L1	SGK1			VCL				ZNF205			ZSCAN18
													MED7			PLCD4	SH2D1A			VENTX				ZNF324
													METTL15			PLEKHA2	SH3BGRL			VGLL3				ZNF324B
													METTL16			PM20D1	SHISA8			VSTM4				ZNF358
													MFAP1			PNISR	SIGLEC1			WDR86				ZNF414
													MFN1			PNMA3	SIGLEC10			WNT2				ZNF446
													MGA			POLI	SIGLEC11			WNT9A				ZNF496
													MIA			POLK	SIGLEC14			WT1				ZNF500
													MIB1			POLR3GL	SIGLEC7			WTIP				ZNF503
													MICB			POPDC2	SIGLEC8			ZBTB47				ZNF516
													MID2			PPP1R12A	SIRPB1			ZFHX4				ZNF575
													MIOS			PPP1R12B	SIRPG			ZNF423				ZNF579
													MIR7-1			PPP3CA	SIT1			ZNF454				ZNF628
													MIS18BP1			PPP3CB	SLA			ZNF469				ZNF646
													MITD1			PPWD1	SLA2			ZNF532				ZNF653
													MKLN1			PRDM2	SLAIN1							ZNF668
													MLH3			PRR14L	SLAMF6							ZNF672
													MLLT10			PRSS21	SLAMF7							ZNF688
													MLX			PSMA8	SLAMF8							ZNF746
													MMP3			PTBP2	SLC15A3							ZNF747
													MNAT1			PTCRA	SLC37A2							ZNF764
													MNS1			PTGFR	SLC38A6							ZNF783
													MOAP1			PTPN5	SLC43A3							ZNF785
													MORC3			PTPRE	SLC7A7							ZNF862
													MORF4L2			PTPRG	SLC8A1							ZNF865
													MPHOSPH8			PURG	SLC9A9							ZSWIM4
													MPP1			PXK	SLFN12L							ZYX
													MPPE1			RAB12	SLFN5
													MSANTD3			RAB2B	SMAP2
													MSANTD4			RAB39B	SNX20
													MSH3			RAB42	SOAT1
													MSH4			RAB9B	SOX5
													MSTN			RABEP1	SP100
													MTF1			RABGAP1L	SP110
													MTF2			RAD51D	SPI1
													MTMR7			RALGAPA1	SPN
													MTO1			RAPGEF2	SRGN
													MTX3			RAPGEF6	ST3GAL6
													MYH15			RASGEF1A	ST8SIA1
													MYLK4			RASGRP4	ST8SIA4
													MYSM1			RBM25	STAT1
													MYZAP			RBM5	STAT4
													N4BP2L2			RBM6	STAT5A
													NAA35			RCAN2	STK10
													NACA2			RCBTB2	STK17A
													NANOG			REL	STK17B
													NASP			REV3L	STOM
													NBAS			RFPL2	STX11
													NBR1			RFX5	SYTL3
													NCOR1			RGL4	TAGAP
													NCR1			RGPD8	TBC1D9
													NDUFB8			RGS7BP	TBX1
													NDUFS2			RNASEK	TBX21
													NEDD4			RNASEL	TCN2
													NEK4			RNF146	TCTEX1D1
													NEMF			RNF19A	TFEC
													NF1			RNF212	THEMIS
													NFX1			RNF216	TIFAB
													NGLY1			RNPC3	TIGIT
													NIPAL4			ROCK1	TLE4
													NIPBL			RORA	TLR1
													NMBR			RORB	TLR3
													NOL8			RPS6KC1	TLR4
													NOL9			RTN1	TLR5
													NPHP3			RTN4	TLR6
													NPY			RTTN	TLR7
													NR2C1			RUFY2	TLR8
													NSFL1C			RUFY3	TM4SF18
													NSL1			RUFY4	TM6SF1
													NSMCE2			RYR3	TMEM140
													NSRP1			S100PBP	TMEM156
													NSUN3			S100Z	TNFAIP8
													NUB1			SCAPER	TNFAIP8L2
													NUBP1			SCLT1	TNFRSF9
													NUCKS1			SCN11A	TNFSF13B
													NUDT12			SDCCAG8	TNFSF8
													NUDT2			SEMA4D	TNIP3
													NUP133			SENP7	TOX
													NVL			SETX	TP53INP1
													OFD1			SEZ6L	TPTE2
													OPHN1			SGMS1	TRAT1
													OR10W1			SGPP1	TREM2
													OR1B1			SHC4	TTC24
													OR1J4			SIGLEC16	TTLL7
													OR2K2			SIPA1L1	TYROBP
													OR51B5			SIRPA	UBD
													OR52B2			SIRPD	UBE2L6
													OR9A2			SKAP1	UCP2
													OTUD1			SLC12A6	UST
													OVCH1			SLC16A7	VAMP1
													OXNAD1			SLC24A4	VAMP5
													OXSR1			SLC25A12	VAV1
													PABPC4			SLC25A19	VNN2
													PAN2			SLC26A7	VSIG4
													PARG			SLC27A6	WAS
													PARN			SLC30A3	WDFY4
													PARP11			SLC31A2	WDR7
													PARP2			SLC36A1	XAF1
													PBRM1			SLC39A12	XCL2
													PCCA			SLC44A2	XCR1
													PCF11			SLC4A5	ZBTB32
													PCGF6			SLC4A7	ZNF683
													PCMTD1			SLC8A3
													PDCD6IP			SLC9A7
													PDCL			SLC9B1
													PDE8A			SLCO1C1
													PDLIM1			SLFN13
													PFN4			SLITRK2
													PGBD2			SMARCA2
													PHACTR2			SMCHD1
													PHACTR4			SNAP91
													PHAX			SNCA
													PHF10			SNX22
													PHF11			SON
													PHF14			SP140L
													PHF20			SP4
													PHF20L1			SPAG9
													PHF7			SPATA5
													PHIP			SPATA9
													PIBF1			SPESP1
													PIK3R3			SPIN2A
													PIKFYVE			SPINK2
													PITPNA			SPIRE1
													PITPNB			SPTAN1
													PIWIL2			SRGAP1
													PKD2L1			SRGAP3
													PKN2			SRP19
													PLA2G2C			SRSF11
													PLAC8L1			SRSF5
													PLEKHM3			SS18
													POC5			SSBP2
													POGLUT1			SSH2
													POLH			SSTR3
													POLN			ST6GALNAC3
													POLR2M			STAC
													POLR3A			STAT3
													PPHLN1			STAT5B
													PPIL4			STEAP1B
													PPM1A			STIM2
													PPP1CC			STON2
													PPP1R21			STRADA
													PPP2R2D			STX2
													PPP6R3			STX8
													PRH1			SUMO4
													PRKCD			SV2A
													PROKR1			SV2B
													PRPF18			SWAP70
													PRPF3			SYCP3
													PRPF39			SYNJ1
													PRPF4B			SYNRG
													PSAPL1			TACR1
													PSG1			TAF3
													PSMC3			TAS2R60
													PSME1			TBC1D1
													PSME2			TBC1D12
													PSPC1			TBC1D19
													PSTK			TBRG1
													PSTPIP2			TCEAL6
													PTAR1			TCL1B
													PTCD2			TCP11L1
													PTPN12			TCP11L2
													PTPN9			TDRD9
													PTPRA			TEAD1
													R3HCC1L			TERF2IP
													RAB11FIP2			TET1
													RAB1A			TET2
													RAB28			TEX26
													RAB3GAP1			THSD4
													RAB3GAP2			TINF2
													RAB4B			TK2
													RABGGTB			TLR2
													RAD21L1			TMEM244
													RAD50			TMEM71
													RAD51B			TMOD2
													RAD9B			TMOD4
													RANBP17			TMX3
													RANBP6			TMX4
													RAP2C			TNF
													RASA1			TNFAIP8L3
													RAX			TNFSF11
													RBBP5			TNRC6B
													RBBP6			TOR1AIP1
													RBM17			TP63
													RBM22			TRA2A
													RBM23			TRAF3
													RBM26			TRAFD1
													RBM27			TRERF1
													RBM3			TRIM23
													RBM34			TRIM38
													RBM4			TRIM52
													RBM44			TRIM61
													RBM45			TRIM69
													RBM8A			TSC1
													RBMX			TSHR
													RBMXL1			TSPAN11
													RC3H2			TTBK2
													REEP5			TTC14
													RER1			TTC3
													REST			TTL
													REV1			TTLL1
													RFESD			TUBGCP5
													RFX3			TXK
													RFX7			TXLNB
													RGPD2			TXNDC2
													RGPD3			UBQLNL
													RGPD4			UGCG
													RGPD5			ULK4
													RGPD6			USF1
													RHEBL1			USP4
													RHOBTB1			USP48
													RHOT1			USP50
													RIC8B			USP51
													RIF1			USP6
													RINT1			UVRAG
													RIPK1			VPS13B
													RNF133			VPS13C
													RNF148			VPS13D
													RNF168			WASF2
													RNF185			WDFY3
													RNF20			WDPCP
													RNF214			WDR19
													RNF4			WDR37
													RNGTT			WDR44
													RNLS			WDR64
													RPAIN			WDR70
													RPGR			WNT9B
													RPGRIP1			WSB1
													RPL17			WSCD1
													RPL23			XKR4
													RPS11			XRN1
													RPS23			YTHDC2
													RPS6KA5			ZBTB25
													RPS6KB1			ZBTB37
													RRAGB			ZBTB40
													RSBN1			ZBTB8A
													RSBN1L			ZC3H12C
													RSF1			ZC3HAV1
													RSRC1			ZCCHC18
													RSRC2			ZCWPW2
													RTF1			ZDBF2
													RUFY1			ZDHHC15
													RWDD3			ZFAT
													RYBP			ZFP2
													SAMD15			ZFP28
													SAP30			ZFP37
													SARNP			ZFP82
													SART3			ZFP90
													SBF2			ZFYVE1
													SCAF8			ZIK1
													SCAI			ZNF10
													SCNM1			ZNF101
													SCYL3			ZNF117
													SEC22C			ZNF134
													SEC61A2			ZNF14
													SEMG2			ZNF155
													SENP5			ZNF157
													SENP6			ZNF160
													SERF1A			ZNF17
													SETD2			ZNF175
													SETMAR			ZNF18
													SF3A1			ZNF211
													SF3A3			ZNF221
													SF3B1			ZNF222
													SFPQ			ZNF224
													SH3KBP1			ZNF226
													SHCBP1L			ZNF234
													SHPRH			ZNF235
													SHQ1			ZNF236
													SIN3A			ZNF25
													SLC14A1			ZNF257
													SLC18A1			ZNF264
													SLC18B1			ZNF266
													SLC22A15			ZNF280D
													SLC22A16			ZNF284
													SLC24A5			ZNF287
													SLC25A24			ZNF300
													SLC25A36			ZNF331
													SLC25A51			ZNF333
													SLC25A52			ZNF347
													SLC2A13			ZNF350
													SLC35B4			ZNF354A
													SLC4A1AP			ZNF354B
													SLC4A8			ZNF354C
													SLC5A3			ZNF37A
													SLK			ZNF382
													SLMAP			ZNF404
													SLTM			ZNF407
													SMAD5			ZNF417
													SMARCAD1			ZNF419
													SMC5			ZNF426
													SMC6			ZNF430
													SMG1			ZNF431
													SNAP29			ZNF432
													SNAPC1			ZNF433
													SNAPC3			ZNF438
													SNAPC5			ZNF439
													SNIP1			ZNF44
													SNRNP35			ZNF441
													SNUPN			ZNF442
													SNW1			ZNF45
													SNX13			ZNF471
													SNX27			ZNF483
													SNX30			ZNF484
													SNX4			ZNF491
													SORBS1			ZNF493
													SOS2			ZNF506
													SPAG7			ZNF512
													SPATA22			ZNF528
													SPG11			ZNF540
													SPG21			ZNF543
													SPICE1			ZNF546
													SPIN1			ZNF548
													SPINK13			ZNF549
													SPOP			ZNF555
													SPTY2D1			ZNF557
													SRBD1			ZNF568
													SREK1			ZNF569
													SRFBP1			ZNF577
													SRPK2			ZNF578
													SRRD			ZNF582
													SRRM1			ZNF583
													ST7			ZNF586
													ST7L			ZNF587B
													STAM			ZNF594
													STK38			ZNF596
													STRN3			ZNF599
													STX17			ZNF609
													STX18			ZNF615
													STX6			ZNF641
													STXBP4			ZNF655
													STXBP5			ZNF662
													SUPT3H			ZNF677
													SUSD4			ZNF699
													SYF2			ZNF700
													SYT10			ZNF708
													SYTL2			ZNF709
													TADA2A			ZNF732
													TAF1			ZNF763
													TAF12			ZNF772
													TAF15			ZNF773
													TAF1A			ZNF776
													TAF7			ZNF79
													TAF7L			ZNF791
													TAOK1			ZNF80
													TAOK3			ZNF814
													TARDBP			ZNF83
													TAS2R14			ZNF836
													TAS2R19			ZNF841
													TAS2R20			ZNF844
													TAS2R3			ZNF846
													TAS2R30			ZNF85
													TAS2R31			ZNF879
													TAS2R4			ZNF98
													TAS2R43			ZNHIT6
													TAS2R50			ZRANB2
													TATDN3			ZRSR2
													TBC1D8B			ZSCAN23
													TBCCD1			ZSCAN30
													TBCK			ZZEF1
													TBP
													TCEAL1
													TCEANC
													TCEANC2
													TCHP
													TCP11
													TDG
													TDRD3
													TDRD6
													TDRD7
													TEC
													TEFM
													TEX12
													TEX14
													TEX29
													TFCP2
													TFIP11
													THADA
													THAP6
													THEM4
													THOC1
													THOC2
													THRAP3
													THUMPD2
													TIA1
													TIAL1
													TIGD6
													TMA16
													TMCO2
													TMEM132C
													TMEM161B
													TMEM170B
													TMEM218
													TMEM236
													TMEM242
													TMEM31
													TMEM50B
													TMEM67
													TMEM81
													TMF1
													TNIK
													TNKS2
													TOPORS
													TP53BP1
													TP53BP2
													TPH1
													TPR
													TRDMT1
													TRIM33
													TRIM37
													TRIM39
													TRIM44
													TRIP11
													TRIP12
													TRIP4
													TRIT1
													TRMT13
													TRMT1L
													TRNT1
													TRPA1
													TSPYL1
													TSPYL6
													TSSK4
													TTC13
													TTC17
													TTC21B
													TTC23
													TTC33
													TTC39B
													TTC5
													TTC8
													TTC9C
													TTF1
													TTLL5
													U2SURP
													UBAP1
													UBE2E1
													UBE2F
													UBE2NL
													UBP1
													UBR1
													UBR2
													UBR3
													UBXN4
													UBXN7
													UHRF2
													UIMC1
													UPF2
													UPRT
													URI1
													UROS
													USP13
													USP16
													USP24
													USP25
													USP3
													USP34
													USP37
													USP40
													USP47
													USP53
													UTP3
													UTP6
													VAMP3
													VASH2
													VPS13A
													VPS33B
													VPS39
													VPS53
													WAC
													WDFY2
													WDR11
													WDR26
													WDR33
													WDR35
													WDR53
													WDR61
													WDR78
													WHAMM
													WLS
													WTAP
													XKR3
													XPA
													YAF2
													YBX1
													YTHDC1
													ZADH2
													ZAR1
													ZBED5
													ZBTB1
													ZBTB11
													ZBTB34
													ZBTB43
													ZBTB49
													ZC2HC1B
													ZC3H13
													ZC3H14
													ZC3H6
													ZCCHC17
													ZCCHC4
													ZCCHC7
													ZCCHC8
													ZDHHC21
													ZFC3H1
													ZFP14
													ZFP3
													ZFP30
													ZFP62
													ZFR2
													ZFX
													ZKSCAN3
													ZKSCAN4
													ZMAT2
													ZMYM2
													ZMYM5
													ZMYND11
													ZNF100
													ZNF107
													ZNF121
													ZNF138
													ZNF140
													ZNF141
													ZNF180
													ZNF182
													ZNF184
													ZNF189
													ZNF19
													ZNF197
													ZNF2
													ZNF207
													ZNF214
													ZNF223
													ZNF227
													ZNF229
													ZNF23
													ZNF24
													ZNF248
													ZNF253
													ZNF26
													ZNF273
													ZNF283
													ZNF286A
													ZNF292
													ZNF30
													ZNF318
													ZNF32
													ZNF320
													ZNF326
													ZNF329
													ZNF330
													ZNF33A
													ZNF33B
													ZNF345
													ZNF346
													ZNF35
													ZNF391
													ZNF396
													ZNF397
													ZNF41
													ZNF410
													ZNF416
													ZNF420
													ZNF429
													ZNF440
													ZNF443
													ZNF445
													ZNF449
													ZNF451
													ZNF461
													ZNF470
													ZNF490
													ZNF501
													ZNF502
													ZNF507
													ZNF510
													ZNF518A
													ZNF519
													ZNF527
													ZNF529
													ZNF530
													ZNF534
													ZNF536
													ZNF541
													ZNF544
													ZNF547
													ZNF550
													ZNF551
													ZNF552
													ZNF559
													ZNF559-ZNF177
													ZNF561
													ZNF562
													ZNF563
													ZNF564
													ZNF565
													ZNF566
													ZNF567
													ZNF571
													ZNF573
													ZNF585A
													ZNF585B
													ZNF595
													ZNF600
													ZNF605
													ZNF606
													ZNF607
													ZNF610
													ZNF613
													ZNF614
													ZNF619
													ZNF621
													ZNF627
													ZNF630
													ZNF638
													ZNF649
													ZNF658
													ZNF660
													ZNF665
													ZNF674
													ZNF675
													ZNF678
													ZNF680
													ZNF682
													ZNF69
													ZNF701
													ZNF711
													ZNF714
													ZNF717
													ZNF720
													ZNF721
													ZNF726
													ZNF736
													ZNF737
													ZNF740
													ZNF749
													ZNF75A
													ZNF75D
													ZNF761
													ZNF765
													ZNF77
													ZNF780A
													ZNF780B
													ZNF782
													ZNF790
													ZNF792
													ZNF793
													ZNF799
													ZNF808
													ZNF81
													ZNF816
													ZNF823
													ZNF84
													ZNF90
													ZNF91
													ZNF93
													ZRANB3
													ZSCAN12
													ZSCAN29
													ZSCAN4
													ZSCAN5A
