# Supplementary material for: Transcriptomic profiling identifies immunotherapy-responsive phenotypes in microsatellite-stable metastatic colorectal cancer
Source: Oncogene. 2026 Jun 16;45(29):2932–44. doi: 10.1038/s41388-026-03861-2 (PMC13364656; doi:10.1038/s41388-026-03861-2)
Supplement: Supplementary file 3 — Supplmentary File 3 [file 41388_2026_3861_MOESM3_ESM.xlsx]

## Sheet: all_genes
symbol	logFC	pvalue	-log10(pvalue)	Significance
TSPAN6	0.0663805	0.638134	0.195088	Not Significant
TNMD	0.024798	0.830005	0.0809191	Not Significant
DPM1	0.0213863	0.782336	0.106607	Not Significant
SCYL3	0.00315925	0.932557	0.0303248	Not Significant
C1orf112	0.0145013	0.757752	0.120473	Not Significant
FGR	0.0757345	0.460964	0.336333	Not Significant
CFH	0.301043	0.0760373	1.11897	Upregulated
FUCA2	0.0219595	0.703474	0.152752	Not Significant
GCLC	0.126757	0.130732	0.883619	Not Significant
NFYA	-0.0305776	0.501076	0.300096	Not Significant
NIPAL3	0.019	0.700796	0.154408	Not Significant
LAS1L	-0.0677014	0.165987	0.779927	Not Significant
ENPP4	-0.00950172	0.910201	0.0408625	Not Significant
SEMA3F	-0.0308805	0.760039	0.119164	Not Significant
CFTR	-0.32131	0.195293	0.709313	Downregulated
ANKIB1	-0.044552	0.16835	0.773786	Not Significant
CYP51A1	-0.0601365	0.528355	0.277074	Not Significant
KRIT1	-0.0219356	0.511107	0.291488	Not Significant
RAD52	0.0642392	0.288027	0.540567	Not Significant
MYH16	-0.0365056	0.397747	0.400393	Not Significant
BAD	0.0373792	0.482222	0.316753	Not Significant
LAP3	0.192586	0.0152824	1.81581	Not Significant
CD99	0.00960744	0.891672	0.0497948	Not Significant
HS3ST1	-0.0763802	0.384412	0.415203	Not Significant
WNT16	-0.0593357	0.131915	0.879704	Not Significant
HECW1	-0.00828129	0.951139	0.021756	Not Significant
MAD1L1	-0.112347	0.114398	0.941582	Not Significant
LASP1	-0.0148474	0.70219	0.153545	Not Significant
SNX11	0.0100987	0.830006	0.0809186	Not Significant
TMEM176A	0.0729105	0.522738	0.281716	Not Significant
M6PR	0.129472	0.0135159	1.86916	Not Significant
KLHL13	0.0650422	0.585578	0.232416	Not Significant
CYP26B1	-0.112151	0.343297	0.46433	Not Significant
ICA1	-0.235823	0.00785471	2.10487	Downregulated
DBNDD1	-0.174053	0.168986	0.77215	Not Significant
ALS2	0.0405541	0.399345	0.398652	Not Significant
CASP10	-0.0243927	0.723575	0.140516	Not Significant
CFLAR	0.0172547	0.734297	0.134128	Not Significant
TFPI	0.0371696	0.783042	0.106215	Not Significant
RBM5	-0.0253409	0.654764	0.183915	Not Significant
MTMR7	0.00653821	0.727325	0.138271	Not Significant
SLC7A2	0.260296	0.0804614	1.09441	Upregulated
ARF5	0.00469603	0.942078	0.025913	Not Significant
SARM1	-0.0656439	0.195167	0.709593	Not Significant
POLDIP2	-0.000473604	0.99348	0.00284083	Not Significant
PLXND1	0.0222818	0.825293	0.083392	Not Significant
AK2	0.00692151	0.864627	0.063171	Not Significant
CD38	0.345957	0.031212	1.50568	Upregulated
FKBP4	0.0366324	0.691486	0.160217	Not Significant
KDM1A	-0.0866218	0.14242	0.846429	Not Significant
RBM6	-0.0720125	0.237773	0.623837	Not Significant
CAMKK1	-0.0942643	0.135522	0.867989	Not Significant
RECQL	0.128235	0.122404	0.912204	Not Significant
HSPB6	-0.109545	0.505521	0.29626	Not Significant
ARHGAP33	-0.099377	0.233853	0.631057	Not Significant
NDUFAB1	0.0677752	0.341971	0.466011	Not Significant
PDK4	-0.076803	0.63265	0.198836	Not Significant
SLC22A16	0.0867297	0.0339242	1.46949	Not Significant
ZMYND10	0.087371	0.263943	0.57849	Not Significant
ABCB5	-0.0258299	0.611432	0.213652	Not Significant
ARX	-0.0210171	0.642801	0.191923	Not Significant
SLC25A13	-0.00428929	0.947433	0.0234514	Not Significant
ST7	0.0473572	0.285778	0.543971	Not Significant
CDC27	0.0265487	0.591598	0.227973	Not Significant
SLC4A1	0.117225	0.180001	0.744725	Not Significant
CALCR	-0.0420104	0.255548	0.592527	Not Significant
HCCS	-0.121802	0.098354	1.00721	Not Significant
DVL2	-0.0222817	0.673096	0.171923	Not Significant
PRSS22	-0.17417	0.347964	0.458466	Not Significant
UPF1	-0.0251733	0.490055	0.309755	Not Significant
SKAP2	-0.0156947	0.790057	0.102341	Not Significant
SLC25A5	-0.0183608	0.824632	0.0837396	Not Significant
HOXA11	-0.0859342	0.53325	0.273069	Not Significant
POLR2J	0.14287	0.0633395	1.19833	Not Significant
DHX33	0.00916314	0.822702	0.0847574	Not Significant
MEOX1	-0.104667	0.314937	0.501776	Not Significant
THSD7A	0.0718453	0.393025	0.405579	Not Significant
LIG3	-0.0961272	0.0247743	1.606	Not Significant
RPAP3	-0.00510135	0.923704	0.0344673	Not Significant
ACSM3	0.282871	0.0636279	1.19635	Upregulated
CIAPIN1	-0.012195	0.784684	0.105305	Not Significant
SPPL2B	-0.125941	0.115456	0.937582	Not Significant
FAM214B	-0.0347147	0.621441	0.2066	Not Significant
COPZ2	0.0545904	0.697906	0.156203	Not Significant
PRKAR2B	-0.134774	0.201238	0.69629	Not Significant
MSL3	-0.0269051	0.514497	0.288617	Not Significant
CREBBP	0.0779546	0.0731729	1.13565	Not Significant
MPO	-0.00496881	0.941887	0.0260011	Not Significant
PON1	0.329735	0.223621	0.650488	Not Significant
GCFC2	0.0648924	0.246589	0.608026	Not Significant
WDR54	-0.105726	0.0522005	1.28233	Not Significant
CROT	0.05972	0.361547	0.441835	Not Significant
ABCB4	0.230146	0.231561	0.635334	Not Significant
RHBDD2	-0.0309411	0.652756	0.185249	Not Significant
SOX8	-0.0164972	0.899162	0.046162	Not Significant
IBTK	0.0363068	0.482664	0.316355	Not Significant
ZNF195	-0.0253673	0.673457	0.17169	Not Significant
MYCBP2	0.086007	0.156509	0.80546	Not Significant
FBXL3	0.15143	0.0159682	1.79674	Not Significant
ITGAL	0.261686	0.0457362	1.33974	Upregulated
PDK2	0.046941	0.478563	0.32006	Not Significant
ITGA3	-0.194077	0.0587198	1.23122	Not Significant
ZFX	0.0184139	0.739823	0.130872	Not Significant
LAMP2	0.213238	0.00837506	2.07701	Upregulated
ITGA2B	-0.0628241	0.423161	0.373494	Not Significant
ASB4	0.0356766	0.631054	0.199934	Not Significant
GDE1	0.0898747	0.240518	0.618853	Not Significant
CRLF1	-0.0465305	0.763942	0.11694	Not Significant
OSBPL7	-0.055921	0.4671	0.33059	Not Significant
TMEM98	-0.0085231	0.892751	0.0492698	Not Significant
YBX2	-0.182914	0.321816	0.492392	Not Significant
ABCC8	-0.195072	0.0319986	1.49487	Not Significant
CACNG3	-0.00641403	0.186156	0.730122	Not Significant
TMEM132A	-0.0598636	0.580511	0.23619	Not Significant
AP2B1	-0.0306164	0.524389	0.280346	Not Significant
TAC1	0.163861	0.248433	0.604791	Not Significant
ZNF263	-0.000476007	0.990457	0.00416425	Not Significant
CX3CL1	0.15965	0.0640413	1.19354	Not Significant
SPATA20	0.0388165	0.566283	0.246966	Not Significant
CACNA1G	-0.109324	0.18358	0.736176	Not Significant
TNFRSF12A	-0.0646523	0.579555	0.236906	Not Significant
DLX6	0.137381	0.275303	0.560189	Not Significant
MAP3K9	-0.162863	0.0645014	1.19043	Not Significant
RALA	-0.00340658	0.955682	0.0196867	Not Significant
BAIAP2L1	-0.185555	0.136344	0.865363	Not Significant
ETV1	-0.184906	0.0977663	1.00981	Not Significant
ALDH3B1	0.00459974	0.957689	0.0187754	Not Significant
TTC22	-0.168168	0.0807812	1.09269	Not Significant
PHTF2	-0.00343255	0.960702	0.0174114	Not Significant
CCL26	0.219405	0.0457333	1.33977	Upregulated
FARP2	0.00400435	0.933047	0.0300963	Not Significant
USH1C	-0.501995	0.013649	1.8649	Downregulated
GGCT	-0.00686819	0.936591	0.0284499	Not Significant
DBF4	-0.0122354	0.885973	0.0525796	Not Significant
TBXA2R	0.0431398	0.589827	0.229275	Not Significant
IFRD1	-0.097516	0.0942986	1.02549	Not Significant
LGALS14	-0.0332027	0.421269	0.375441	Not Significant
COX10	0.0611954	0.158097	0.801077	Not Significant
GTF2IRD1	-0.0630979	0.562308	0.250025	Not Significant
PAF1	-0.0993303	0.0619372	1.20805	Not Significant
VPS41	0.0358493	0.428841	0.367704	Not Significant
ARHGAP44	-0.120754	0.301702	0.520422	Not Significant
ELAC2	-0.0121105	0.698779	0.15566	Not Significant
SCIN	-0.184913	0.225613	0.646637	Not Significant
ARSD	0.0151195	0.870036	0.0604628	Not Significant
PNPLA4	-0.039176	0.671737	0.1728	Not Significant
MYH13	-0.0443395	0.0357504	1.44672	Not Significant
ADIPOR2	0.143499	0.0421312	1.3754	Not Significant
CDKL3	-0.019155	0.708726	0.149521	Not Significant
UPP2	0.0376526	0.658351	0.181543	Not Significant
PRSS21	-0.135052	0.337646	0.471538	Not Significant
MARK4	0.0165957	0.745742	0.127411	Not Significant
PROM1	-0.51234	0.00794638	2.09983	Downregulated
CCDC124	-0.0505556	0.359921	0.443793	Not Significant
CEACAM21	-0.00192851	0.975574	0.01074	Not Significant
PAFAH1B1	0.00156509	0.97491	0.0110354	Not Significant
NOS2	0.162117	0.385789	0.413651	Not Significant
DNAH9	0.0257007	0.842919	0.074214	Not Significant
KIAA0100	-0.0296102	0.535789	0.271006	Not Significant
SLC13A2	-0.100951	0.480817	0.318021	Not Significant
TRAPPC6A	0.0493707	0.526616	0.278506	Not Significant
MATK	0.102582	0.320421	0.494279	Not Significant
CEACAM7	-0.409253	0.0858162	1.06643	Downregulated
CD79B	0.0625638	0.720531	0.142347	Not Significant
SCN4A	0.113438	0.208907	0.680046	Not Significant
ST7L	0.00673324	0.89554	0.0479148	Not Significant
TKTL1	0.163272	0.285122	0.54497	Not Significant
PAX6	-0.0698641	0.0950312	1.02213	Not Significant
RPUSD1	-0.0298187	0.692007	0.159889	Not Significant
RHBDF1	-0.0491876	0.565416	0.247632	Not Significant
LUC7L	0.027894	0.578256	0.23788	Not Significant
CACNA2D2	-0.0751868	0.728293	0.137694	Not Significant
BAIAP3	-0.119605	0.339014	0.469783	Not Significant
TSR3	0.014284	0.818906	0.086766	Not Significant
PIGQ	0.00951367	0.89332	0.0489929	Not Significant
TEAD3	-0.0523813	0.413662	0.383354	Not Significant
SELE	0.112762	0.406648	0.390781	Not Significant
DNAJC11	-0.0636336	0.208488	0.680918	Not Significant
FMO3	0.19375	0.387716	0.411487	Not Significant
MYLIP	0.0719975	0.218011	0.661522	Not Significant
NOX1	-0.271143	0.384042	0.415621	Not Significant
E2F2	-0.059013	0.487515	0.312012	Not Significant
SYN1	0.0404065	0.646248	0.189601	Not Significant
JARID2	0.0445347	0.449326	0.347438	Not Significant
CDKL5	-0.046693	0.497096	0.30356	Not Significant
CAMK1G	-0.0590336	0.344258	0.463116	Not Significant
CDK11A	-0.148843	0.0684538	1.1646	Not Significant
NADK	-0.0522537	0.374885	0.426102	Not Significant
TFAP2B	-0.00267502	0.943293	0.0253533	Not Significant
DLEC1	0.0284176	0.810466	0.0912653	Not Significant
CYTH3	-0.094563	0.231134	0.636135	Not Significant
ADAM22	0.0970518	0.457821	0.339305	Not Significant
SYPL1	0.078812	0.314216	0.502772	Not Significant
CYB561	-0.0268962	0.689234	0.161633	Not Significant
SPAG9	-0.0568116	0.253705	0.595671	Not Significant
CELSR3	-0.181453	0.27976	0.553214	Not Significant
AASS	0.10544	0.404793	0.392767	Not Significant
PLEKHG6	-0.167231	0.337986	0.471101	Not Significant
SS18L2	-0.00333874	0.955122	0.0199414	Not Significant
MPND	0.0431202	0.425993	0.370598	Not Significant
MGST1	0.220859	0.207117	0.683785	Not Significant
CRY1	-0.0687597	0.112091	0.950427	Not Significant
PGLYRP1	-0.0513588	0.188021	0.725794	Not Significant
NFIX	0.0579453	0.509535	0.292826	Not Significant
ST3GAL1	-0.00546719	0.948281	0.0230629	Not Significant
MMP25	0.0406174	0.683326	0.165372	Not Significant
IL32	0.24696	0.00200075	2.69881	Upregulated
PKD1	-0.00435601	0.959562	0.0179269	Not Significant
MAPK8IP2	-0.0834834	0.551726	0.258277	Not Significant
MED24	-0.0268286	0.571156	0.243245	Not Significant
RHOBTB2	-0.0914786	0.365755	0.436809	Not Significant
HEATR5B	0.00970926	0.825238	0.0834206	Not Significant
SEC62	-0.0383993	0.491416	0.308551	Not Significant
RPS20	0.0455522	0.397297	0.400885	Not Significant
CSDE1	0.00458073	0.931673	0.0307365	Not Significant
UBE3C	-0.0440359	0.276578	0.558182	Not Significant
REV3L	-0.0407734	0.463012	0.334408	Not Significant
PAX7	0.236692	0.0333042	1.4775	Upregulated
MASP2	0.25117	0.318122	0.497406	Not Significant
IYD	0.0473667	0.757995	0.120334	Not Significant
FAM76A	-0.0638812	0.0991967	1.0035	Not Significant
TRAF3IP3	0.173201	0.171108	0.766731	Not Significant
POMT2	-0.115711	0.0147412	1.83147	Not Significant
VTA1	0.102656	0.1195	0.922634	Not Significant
MLXIPL	0.0085624	0.969539	0.0134347	Not Significant
BAZ1B	-0.0848932	0.01726	1.76296	Not Significant
RANBP9	0.0691928	0.102309	0.990087	Not Significant
ETV7	0.221208	0.0827679	1.08214	Upregulated
SPRTN	0.0244628	0.56934	0.244629	Not Significant
DYRK4	0.0990753	0.0880597	1.05522	Not Significant
ZNF207	-0.0285246	0.512525	0.290285	Not Significant
UQCRC1	-0.0337037	0.588407	0.230322	Not Significant
STARD3NL	0.0237483	0.632083	0.199226	Not Significant
CD9	0.0690452	0.515037	0.288162	Not Significant
HHATL	0.162376	0.0107075	1.97031	Not Significant
NCAPD2	0.0823872	0.325475	0.487483	Not Significant
IFFO1	0.0565186	0.598024	0.223281	Not Significant
GIPR	-0.21719	0.0303273	1.51817	Downregulated
PHF7	0.0378511	0.48157	0.31734	Not Significant
SEMA3G	0.0474568	0.702511	0.153347	Not Significant
NISCH	-0.0520491	0.514986	0.288205	Not Significant
STAB1	0.0293739	0.820672	0.0858302	Not Significant
FUZ	0.0147806	0.859499	0.0657547	Not Significant
SLC6A13	0.0363697	0.777025	0.109565	Not Significant
IDS	0.0292551	0.661498	0.179472	Not Significant
PRSS3	-0.330302	0.16464	0.783466	Downregulated
ZNF200	0.0461534	0.316051	0.500242	Not Significant
CD4	0.101572	0.27488	0.560856	Not Significant
LRRC23	0.103707	0.212317	0.673014	Not Significant
BTK	0.095105	0.442522	0.354065	Not Significant
HFE	0.112675	0.0463247	1.33419	Not Significant
SCMH1	-0.0265119	0.476545	0.321896	Not Significant
FYN	0.128155	0.233892	0.630985	Not Significant
HIVEP2	-0.0024107	0.963535	0.0161326	Not Significant
FMO1	0.109209	0.563372	0.249204	Not Significant
LYPLA2	-0.0316375	0.570903	0.243438	Not Significant
CLCN6	-0.064898	0.186702	0.728852	Not Significant
MRC2	-0.0508444	0.731665	0.135688	Not Significant
SLC6A7	-0.150932	0.234534	0.629795	Not Significant
TSPAN9	0.0437573	0.536784	0.2702	Not Significant
APBA3	0.0070837	0.893207	0.0490477	Not Significant
MKS1	0.00448416	0.925118	0.0338029	Not Significant
ABHD5	-0.0419607	0.412471	0.384607	Not Significant
AKAP8L	-0.060821	0.26088	0.58356	Not Significant
MBTD1	0.0270485	0.534506	0.272047	Not Significant
UTP18	-0.0324048	0.504088	0.297494	Not Significant
RNF216	-0.0210906	0.618559	0.208619	Not Significant
TTC19	-0.0394833	0.339664	0.468951	Not Significant
PTBP1	-0.0247717	0.600913	0.221188	Not Significant
DPF1	0.0279592	0.674455	0.171047	Not Significant
SYT7	-0.0920714	0.542867	0.265306	Not Significant
LARS2	4.01164e-05	0.999379	0.000269868	Not Significant
PIK3C2A	0.00684766	0.872445	0.0592618	Not Significant
PLAUR	-0.00344148	0.969617	0.0133996	Not Significant
ANLN	-0.194789	0.113075	0.946634	Not Significant
WIZ	0.0212013	0.732116	0.13542	Not Significant
RABGAP1	0.0123365	0.766885	0.11527	Not Significant
DCN	0.122813	0.551947	0.258103	Not Significant
QPCTL	-0.0451248	0.46708	0.330609	Not Significant
PPP5C	-0.0559442	0.128644	0.89061	Not Significant
CEP68	0.0270875	0.645429	0.190152	Not Significant
MAP4K3	-0.0569728	0.134832	0.870207	Not Significant
ZBTB32	-0.0667847	0.473904	0.32431	Not Significant
TYROBP	0.247715	0.023726	1.62478	Upregulated
TMEM159	0.0896734	0.202807	0.692917	Not Significant
GABRA3	0.149513	0.285136	0.544948	Not Significant
BRCA1	-0.00967749	0.918504	0.0369188	Not Significant
ERCC1	-0.0435854	0.403876	0.393752	Not Significant
CD22	-0.166173	0.374719	0.426295	Not Significant
SEMA3B	-0.189557	0.169449	0.770961	Not Significant
MBTPS2	0.0457251	0.472993	0.325145	Not Significant
PRICKLE3	-0.0602512	0.38824	0.410899	Not Significant
LTF	-0.125473	0.639144	0.194401	Not Significant
EXTL3	-0.0252026	0.685136	0.164223	Not Significant
NR1H4	-0.0263798	0.907642	0.0420855	Not Significant
ELOVL5	0.122177	0.104453	0.981081	Not Significant
ALOX5	-0.00575107	0.959397	0.0180018	Not Significant
KDM5D	0.168702	0.699164	0.155421	Not Significant
CALCOCO1	0.06641	0.406551	0.390885	Not Significant
MAP4K5	-0.0533063	0.344973	0.462215	Not Significant
EHD3	0.0830507	0.338156	0.470882	Not Significant
PSMC4	-0.142329	0.00531781	2.27427	Not Significant
MAN2B2	0.0555886	0.161217	0.792589	Not Significant
SLC7A14	-0.0353438	0.199655	0.69972	Not Significant
CLDN11	-0.0931098	0.469478	0.328385	Not Significant
SLC25A39	-0.0621355	0.368194	0.433924	Not Significant
MVP	-0.0368	0.545923	0.262868	Not Significant
NUB1	0.0764515	0.138078	0.859877	Not Significant
PGM3	0.00782311	0.865684	0.0626407	Not Significant
RWDD2A	0.0662471	0.138589	0.85827	Not Significant
CLK1	0.00103936	0.986281	0.00599954	Not Significant
POLR3B	-0.00724692	0.869347	0.0608067	Not Significant
ANGEL1	0.00830664	0.879656	0.0556874	Not Significant
RNF14	0.0441992	0.295199	0.529886	Not Significant
DNASE1L1	0.0533221	0.180639	0.743188	Not Significant
DDX11	-0.00297519	0.964966	0.0154879	Not Significant
HEBP1	0.118019	0.0250069	1.60194	Not Significant
GPRC5A	-0.2468	0.217499	0.662543	Not Significant
MAMLD1	-0.0297282	0.684582	0.164575	Not Significant
CD6	0.185309	0.127421	0.894758	Not Significant
TACC3	-0.0615103	0.410828	0.38634	Not Significant
UFL1	0.0927195	0.0714469	1.14602	Not Significant
POLA2	-0.0221835	0.673152	0.171887	Not Significant
CAPN1	-0.0769616	0.16605	0.779761	Not Significant
ACPP	-0.116231	0.320869	0.493672	Not Significant
MDH1	0.0364936	0.479522	0.319191	Not Significant
SLC30A9	-0.00909329	0.860691	0.0651526	Not Significant
MTMR11	-0.0343329	0.785365	0.104928	Not Significant
COX15	0.0208639	0.652506	0.185415	Not Significant
CCDC88C	-0.0106015	0.900181	0.0456701	Not Significant
YAF2	-0.0161739	0.644606	0.190706	Not Significant
ZMYND11	-0.016527	0.638309	0.194969	Not Significant
WAS	0.152776	0.110715	0.955793	Not Significant
DPEP1	0.0675784	0.812485	0.0901847	Not Significant
BID	-0.0558094	0.377528	0.423051	Not Significant
MATR3	-0.0181982	0.673699	0.171534	Not Significant
NPC1L1	0.0928882	0.691915	0.159947	Not Significant
XYLT2	-0.0629464	0.26688	0.573684	Not Significant
RGPD5	-0.209844	0.0140623	1.85194	Downregulated
STMN4	-0.00222568	0.847424	0.0718991	Not Significant
NUDCD3	-0.0709594	0.113286	0.945826	Not Significant
ISL1	0.101164	0.465845	0.331759	Not Significant
CHDH	-0.138799	0.280101	0.552685	Not Significant
IL20RA	-0.151976	0.348342	0.457994	Not Significant
CLCA1	-0.126942	0.686192	0.163554	Not Significant
CLCA4	-0.246745	0.00655869	2.18318	Downregulated
GLT8D1	0.0748151	0.166155	0.779488	Not Significant
ATP2C1	-0.0145825	0.774573	0.110937	Not Significant
IGF1	0.187711	0.244524	0.611679	Not Significant
SLC38A5	-0.28922	0.109549	0.960393	Downregulated
RALBP1	0.0135458	0.825292	0.0833926	Not Significant
RUFY3	0.0315646	0.615973	0.210438	Not Significant
CNTN1	0.0907897	0.569407	0.244577	Not Significant
SLC11A1	-0.170583	0.202371	0.693852	Not Significant
WWTR1	-0.0558382	0.582622	0.234613	Not Significant
AGPS	-0.000849705	0.984893	0.00661104	Not Significant
CXorf56	0.06356	0.187172	0.727759	Not Significant
ATP1A2	0.237459	0.145006	0.838613	Upregulated
TTC27	0.046501	0.336643	0.472831	Not Significant
ZNF582	0.125441	0.0621894	1.20628	Not Significant
VSIG2	0.233165	0.274565	0.561354	Not Significant
PHLDB1	-0.113738	0.377095	0.423549	Not Significant
MARCO	0.189435	0.384834	0.414727	Not Significant
CYP24A1	-0.119562	0.46594	0.33167	Not Significant
PRDM11	-0.0306886	0.602105	0.220328	Not Significant
SYT13	-0.149801	0.397102	0.401098	Not Significant
SNAI2	0.011119	0.927239	0.0328084	Not Significant
CD74	0.261371	0.0388438	1.41068	Upregulated
HGF	-0.0192783	0.879897	0.0555683	Not Significant
ZRANB1	-0.00485113	0.90947	0.0412117	Not Significant
NCDN	-0.0164193	0.790058	0.102341	Not Significant
ZFP64	-0.0120414	0.834505	0.0785712	Not Significant
MNAT1	-0.0238837	0.655533	0.183406	Not Significant
SAMD4A	-0.0358894	0.67248	0.17232	Not Significant
RUNX3	0.00552089	0.954695	0.0201353	Not Significant
PLEKHB1	-0.139679	0.444931	0.351707	Not Significant
SERPINB1	0.0258489	0.765316	0.116159	Not Significant
CYP3A43	0.213141	0.137192	0.862672	Upregulated
SLC7A9	0.102023	0.397469	0.400697	Not Significant
SPAST	0.0515777	0.283314	0.547732	Not Significant
NRXN3	-0.0963747	0.335698	0.474051	Not Significant
OSBPL5	-0.0893593	0.230083	0.638115	Not Significant
AQR	0.000260161	0.995488	0.00196406	Not Significant
CPS1	0.213579	0.459843	0.337391	Not Significant
C8B	0.199797	0.554969	0.255731	Not Significant
FHL1	-0.117038	0.452565	0.344319	Not Significant
GABRA1	-0.0309703	0.0855175	1.06795	Not Significant
SLC45A4	0.0217021	0.762666	0.117665	Not Significant
RNF10	0.018308	0.631181	0.199846	Not Significant
ZNF839	0.0623935	0.289183	0.538827	Not Significant
ZDHHC6	-0.0241956	0.570193	0.243978	Not Significant
GRAMD1B	0.172668	0.0666773	1.17602	Not Significant
NDUFS1	0.00610143	0.903488	0.0440778	Not Significant
RB1CC1	0.150063	0.0186434	1.72948	Not Significant
ERP44	0.0954412	0.084615	1.07255	Not Significant
ALAS1	-0.0373837	0.4434	0.353204	Not Significant
BIRC3	-0.0231569	0.836741	0.0774091	Not Significant
AKAP11	0.0463365	0.455448	0.341562	Not Significant
GLRX2	0.00473193	0.938628	0.0275063	Not Significant
SNAPC1	-0.0751816	0.15836	0.800355	Not Significant
DERA	0.159065	0.0352508	1.45283	Not Significant
STRAP	0.0680988	0.36255	0.440633	Not Significant
ABCC2	-0.0674129	0.764518	0.116612	Not Significant
DEF6	0.071298	0.28218	0.549474	Not Significant
PLEKHO1	0.129121	0.188556	0.724559	Not Significant
GCLM	-0.035841	0.592501	0.227311	Not Significant
UBR2	0.0839845	0.077417	1.11116	Not Significant
EHD2	-0.0724854	0.560573	0.251368	Not Significant
DEPDC1	-0.0439824	0.7344	0.134067	Not Significant
CCDC28A	0.168422	0.00645499	2.1901	Not Significant
RRAGD	0.172628	0.0589595	1.22945	Not Significant
HSF2	-0.00975363	0.858861	0.0660771	Not Significant
PHF20	-0.0575404	0.17483	0.757385	Not Significant
HSD17B6	0.260301	0.271581	0.5661	Not Significant
NR1H3	0.235029	0.00136464	2.86498	Upregulated
TYMP	0.120198	0.295363	0.529643	Not Significant
NCAPH2	-0.10566	0.0350122	1.45578	Not Significant
TOMM34	0.0224154	0.828674	0.0816161	Not Significant
SEC63	0.0368274	0.449171	0.347588	Not Significant
KPNA6	-0.0629392	0.0367246	1.43504	Not Significant
VIM	0.0133549	0.918056	0.0371307	Not Significant
FAS	0.0505688	0.61502	0.211111	Not Significant
RNASET2	0.028665	0.67715	0.169315	Not Significant
CD44	-0.0141437	0.808949	0.0920789	Not Significant
KCNG1	-0.0590333	0.614433	0.211526	Not Significant
AGPAT4	-0.0435297	0.55227	0.257848	Not Significant
SLAMF7	0.407868	0.012182	1.91428	Upregulated
BTN3A1	0.277552	0.0023415	2.63051	Upregulated
MIPEP	-0.0064096	0.923507	0.0345599	Not Significant
PRKCH	0.0334017	0.748544	0.125783	Not Significant
INSRR	0.0907854	0.421807	0.374886	Not Significant
IFNGR1	0.104846	0.0848427	1.07139	Not Significant
B4GALT7	-0.0206374	0.6976	0.156394	Not Significant
SH2D2A	0.119723	0.209643	0.67852	Not Significant
VRK2	0.026372	0.609959	0.214699	Not Significant
TNFRSF1B	-0.0511279	0.466018	0.331597	Not Significant
VEZT	0.0266771	0.594877	0.225573	Not Significant
POU2F2	-0.0144924	0.870033	0.0604641	Not Significant
BRD9	-0.0484441	0.34322	0.464428	Not Significant
SNX1	0.0122252	0.744745	0.127992	Not Significant
TBPL1	0.0912876	0.187963	0.725929	Not Significant
ARNTL2	0.103678	0.308663	0.510516	Not Significant
BCLAF1	-0.00068596	0.987813	0.0053254	Not Significant
SLC39A9	-0.0454606	0.398261	0.399833	Not Significant
ANK1	-0.0159417	0.838153	0.0766769	Not Significant
IBSP	0.282973	0.121858	0.914145	Upregulated
TFB1M	0.0925065	0.0872667	1.05915	Not Significant
RABEP1	-0.015567	0.756202	0.121362	Not Significant
HMGB3	-0.0794858	0.424311	0.372315	Not Significant
NUP160	0.0347464	0.441163	0.355401	Not Significant
BAK1	0.0248115	0.692708	0.15945	Not Significant
MUSK	-0.0114359	0.894217	0.0485571	Not Significant
IKZF2	-0.0373785	0.609111	0.215304	Not Significant
GRN	0.0863301	0.190466	0.720182	Not Significant
FAM13B	0.0218165	0.722748	0.141013	Not Significant
ARHGAP31	0.00808844	0.936196	0.0286334	Not Significant
CENPQ	0.0408775	0.626349	0.203184	Not Significant
RANBP3	-0.0491287	0.176098	0.754245	Not Significant
ARID4A	-0.000286197	0.99595	0.00176231	Not Significant
PNPLA6	-0.0305816	0.58169	0.235308	Not Significant
IFT88	0.0357493	0.609937	0.214715	Not Significant
ALG1	-0.0360133	0.477438	0.321083	Not Significant
ZCCHC8	0.0106656	0.755738	0.121629	Not Significant
ABCF2	-0.0536449	0.257311	0.589542	Not Significant
CHPF2	-0.00505083	0.936538	0.0284744	Not Significant
LRRC7	0.038761	0.410687	0.386489	Not Significant
FUT8	0.0181472	0.798681	0.0976265	Not Significant
UBA6	0.0533042	0.282221	0.549411	Not Significant
GAB2	0.0650405	0.121508	0.915397	Not Significant
ATP6V0A1	0.0426919	0.346157	0.460727	Not Significant
PIAS1	0.0393214	0.476596	0.32185	Not Significant
SLC4A7	0.0152206	0.806591	0.0933464	Not Significant
APBA2	-0.0217482	0.868221	0.0613698	Not Significant
MAP2K3	-0.0912033	0.140695	0.851723	Not Significant
EFCAB1	0.139292	0.0587684	1.23086	Not Significant
TMSB10	-0.128861	0.0319408	1.49565	Not Significant
ASTE1	0.0376497	0.415264	0.381675	Not Significant
RNF19A	-0.0347776	0.49614	0.304395	Not Significant
PEX3	0.0616922	0.194152	0.711859	Not Significant
GABARAPL2	0.0535037	0.295495	0.52945	Not Significant
MYOC	0.0715511	0.435035	0.361476	Not Significant
SH3YL1	-0.163691	0.0614356	1.21158	Not Significant
FAM136A	0.00950601	0.892318	0.0494806	Not Significant
VCL	-0.0773761	0.268869	0.570459	Not Significant
DEPDC1B	-0.0525051	0.678412	0.168506	Not Significant
DAPK2	-0.182678	0.082123	1.08554	Not Significant
NSMAF	0.106843	0.0178571	1.74819	Not Significant
STAP1	-0.0176081	0.907775	0.042022	Not Significant
TIMP2	0.0736747	0.565299	0.247722	Not Significant
RFC1	0.0488097	0.278003	0.555951	Not Significant
TBC1D23	0.0169704	0.706507	0.150884	Not Significant
CUL3	0.00573617	0.895684	0.0478454	Not Significant
MYOM2	0.124215	0.0992281	1.00337	Not Significant
OTC	0.288321	0.277891	0.556125	Not Significant
CYP46A1	0.0274027	0.680773	0.166998	Not Significant
SLC18A1	-0.127616	0.343184	0.464473	Not Significant
USP2	-0.0135489	0.861322	0.0648346	Not Significant
CASR	-0.0444347	0.446214	0.350457	Not Significant
TUBG2	-0.0501077	0.559919	0.251874	Not Significant
RPL26L1	0.0134939	0.82892	0.0814875	Not Significant
FLT4	-0.0777446	0.565999	0.247184	Not Significant
NSUN2	-0.0467081	0.339072	0.469708	Not Significant
FBXO42	-0.00110712	0.973425	0.0116975	Not Significant
MFAP3	0.0317667	0.519754	0.284202	Not Significant
MRI1	-0.0741939	0.220679	0.65624	Not Significant
METTL1	0.0224941	0.678195	0.168645	Not Significant
AGA	0.132835	0.0402567	1.39516	Not Significant
PI4K2B	-0.0146363	0.836456	0.0775569	Not Significant
BOD1L1	-0.021817	0.679932	0.167535	Not Significant
MAT2B	0.094203	0.0869377	1.06079	Not Significant
TLL1	0.0450087	0.720267	0.142506	Not Significant
EDC4	-0.0363751	0.386366	0.413002	Not Significant
TRIO	-0.0144665	0.785121	0.105064	Not Significant
VCAN	0.134539	0.446701	0.349983	Not Significant
CLEC16A	-0.000648423	0.987892	0.00529047	Not Significant
MSR1	0.233002	0.0503259	1.29821	Upregulated
CDH1	-0.157467	0.307984	0.511472	Not Significant
DNAH5	-0.113497	0.428194	0.36836	Not Significant
ZFYVE16	0.0181003	0.776771	0.109707	Not Significant
C6	0.551984	0.0733259	1.13474	Upregulated
RAI14	0.000743712	0.993621	0.00277915	Not Significant
SOX30	-0.0891642	0.154825	0.810159	Not Significant
PNKP	-0.133207	0.0283835	1.54693	Not Significant
BEST2	0.0278137	0.610622	0.214228	Not Significant
PHLPP2	-0.0350714	0.433434	0.363077	Not Significant
STAU2	0.103312	0.0440441	1.35611	Not Significant
CTNS	0.0418352	0.422515	0.374158	Not Significant
RTN4R	-0.0162762	0.854705	0.0681835	Not Significant
PHF23	-0.0364375	0.316598	0.499492	Not Significant
CDH10	-0.0492194	0.420974	0.375745	Not Significant
INPP4A	-0.00676904	0.912863	0.0395942	Not Significant
RAB27B	0.0295205	0.759501	0.119472	Not Significant
PSMA4	0.0253565	0.706591	0.150832	Not Significant
MYO16	0.0713537	0.321612	0.492668	Not Significant
LSG1	-0.0492596	0.293528	0.53235	Not Significant
PARP3	0.0293024	0.599748	0.222031	Not Significant
TNC	-0.114918	0.493936	0.306329	Not Significant
THAP3	0.0322428	0.479496	0.319215	Not Significant
TDP1	0.0822814	0.111058	0.954452	Not Significant
AIFM2	-0.0759714	0.202482	0.693614	Not Significant
C2orf83	-0.000739896	0.96536	0.0153105	Not Significant
MED17	-0.00389452	0.923505	0.0345606	Not Significant
RETSAT	-0.108416	0.0670828	1.17339	Not Significant
CAPG	0.160705	0.0323371	1.4903	Not Significant
AP2S1	-0.00511071	0.890298	0.0504644	Not Significant
USH2A	0.116844	0.0330598	1.4807	Not Significant
ZPBP	0.00688394	0.766442	0.115521	Not Significant
TG	0.107982	0.481595	0.317318	Not Significant
ADAM28	0.163748	0.160019	0.795829	Not Significant
BARX2	-0.0811161	0.653363	0.184846	Not Significant
DCUN1D1	0.0262493	0.624552	0.204431	Not Significant
ZIC2	-0.38954	0.108864	0.963115	Downregulated
LCP2	0.191919	0.0921416	1.03554	Not Significant
TRIT1	0.000461722	0.988739	0.0049184	Not Significant
ADRB1	-0.150228	0.262266	0.581258	Not Significant
GUCA2B	0.0394745	0.694844	0.158113	Not Significant
CUL7	-0.0201866	0.707535	0.150252	Not Significant
CTNNA1	-0.0753817	0.152066	0.817968	Not Significant
PHKA2	-0.10551	0.0678928	1.16818	Not Significant
CNTLN	0.0199175	0.836484	0.0775421	Not Significant
EPHA3	0.000202232	0.998975	0.000445557	Not Significant
HSPA5	-0.0576704	0.368921	0.433066	Not Significant
DSG2	-0.226185	0.144041	0.841515	Downregulated
GEMIN8	-0.062661	0.246186	0.608736	Not Significant
OFD1	-0.0903527	0.127977	0.892869	Not Significant
GPM6B	0.095501	0.346604	0.460167	Not Significant
MAGEC2	-0.0592593	0.350829	0.454905	Not Significant
PREX2	-0.101836	0.510154	0.292298	Not Significant
WDR37	0.0457239	0.28185	0.549983	Not Significant
YTHDC2	-0.0550225	0.379369	0.420938	Not Significant
CTPS2	-0.0878637	0.193988	0.712224	Not Significant
ATP6V1H	0.136588	0.00742231	2.12946	Not Significant
POLR2B	0.0474098	0.325971	0.486822	Not Significant
FAM214A	0.0161999	0.833587	0.0790491	Not Significant
ARAP2	0.0755028	0.388625	0.41047	Not Significant
TPR	-0.0496603	0.285419	0.544517	Not Significant
CP	0.62037	0.0506845	1.29513	Upregulated
KIAA0556	0.00752407	0.867139	0.0619113	Not Significant
DTNBP1	0.00244718	0.958797	0.0182732	Not Significant
XK	-0.128304	0.282132	0.549547	Not Significant
ANO2	-0.0377076	0.791492	0.101554	Not Significant
C12orf4	0.0739857	0.200725	0.697399	Not Significant
SCML1	-0.0675627	0.458115	0.339025	Not Significant
WWC3	-0.0831154	0.161365	0.792191	Not Significant
ARHGAP6	-0.20913	0.0717111	1.14441	Downregulated
FAM184B	-0.10067	0.215534	0.666483	Not Significant
MAP4	0.0144364	0.760812	0.118723	Not Significant
GOPC	0.0577514	0.237897	0.623612	Not Significant
ROS1	-0.288182	0.493467	0.306742	Not Significant
USP28	0.0800237	0.0907471	1.04217	Not Significant
HDAC9	-0.0776131	0.359492	0.444311	Not Significant
TSPAN17	0.0217566	0.592093	0.22761	Not Significant
NOP16	-0.135591	0.0791941	1.10131	Not Significant
CC2D2A	0.0786085	0.354112	0.450859	Not Significant
RRM2B	0.0657331	0.276946	0.557606	Not Significant
ZNF800	-0.00794229	0.87319	0.0588911	Not Significant
TNFRSF17	0.0942777	0.589111	0.229803	Not Significant
SNX29	-0.0364262	0.68313	0.165496	Not Significant
LMO3	-0.0508356	0.744895	0.127905	Not Significant
MRPS10	0.0435252	0.570362	0.243849	Not Significant
RSF1	-0.00015576	0.996974	0.0013163	Not Significant
VPS13D	-0.0934392	0.0730116	1.13661	Not Significant
CELF2	0.0521527	0.506249	0.295636	Not Significant
FAM120A	-0.000738982	0.986583	0.00586616	Not Significant
R3HDM1	-0.0294992	0.518991	0.28484	Not Significant
COL9A2	-0.215021	0.111536	0.952586	Downregulated
KITLG	-0.179861	0.0751252	1.12421	Not Significant
ERCC8	0.0382263	0.45781	0.339315	Not Significant
ADAMTS6	-0.00456526	0.968406	0.0139425	Not Significant
H6PD	-0.00556924	0.94104	0.026392	Not Significant
VAMP3	0.040654	0.326922	0.485555	Not Significant
PER3	-0.0207179	0.861037	0.064978	Not Significant
UTS2	0.388303	0.0108665	1.96391	Upregulated
TNFRSF9	0.0594665	0.433875	0.362635	Not Significant
EPN3	-0.0164126	0.926342	0.0332288	Not Significant
LTBP1	0.0267701	0.835225	0.0781966	Not Significant
RCN1	0.0119532	0.904424	0.043628	Not Significant
ELN	-0.315546	0.0663981	1.17784	Downregulated
RFC2	-0.0707293	0.199065	0.701005	Not Significant
ARID1B	0.0494119	0.321424	0.492922	Not Significant
CLPTM1L	0.00834978	0.864595	0.0631871	Not Significant
NEDD4L	-0.123087	0.237392	0.624535	Not Significant
FOXP3	-0.065229	0.504663	0.296999	Not Significant
PPP1R3F	-0.0588929	0.332529	0.478171	Not Significant
HEXB	0.0505262	0.3842	0.415443	Not Significant
PTCD2	-0.0154689	0.740145	0.130683	Not Significant
JKAMP	0.0628931	0.293475	0.532429	Not Significant
DKK3	-0.106051	0.426244	0.370342	Not Significant
ARHGEF5	-0.0392982	0.774199	0.111147	Not Significant
NFE2L3	-0.105216	0.349115	0.457032	Not Significant
LIMA1	-0.073871	0.284866	0.54536	Not Significant
LETMD1	0.0549412	0.143783	0.842292	Not Significant
SLC4A8	0.0449949	0.399288	0.398714	Not Significant
LAMC3	-0.319785	0.13924	0.856237	Downregulated
PTGER3	0.0703266	0.588018	0.23061	Not Significant
TNIP3	0.132157	0.226752	0.644449	Not Significant
MAPK9	-0.049462	0.30832	0.510998	Not Significant
COL23A1	0.00437628	0.945798	0.0242018	Not Significant
BCAR1	-0.121944	0.124548	0.904662	Not Significant
FAM160A2	-0.0122101	0.844021	0.0736469	Not Significant
HERPUD1	-0.034639	0.639104	0.194428	Not Significant
HOMER3	-0.00673909	0.941654	0.0261087	Not Significant
RAD51	-0.0245494	0.843879	0.0737199	Not Significant
POLQ	-0.0830428	0.44734	0.349362	Not Significant
PIK3CB	-0.00964713	0.887988	0.0515928	Not Significant
CYBA	-0.00204428	0.975921	0.0105854	Not Significant
THOC3	-0.0492092	0.570055	0.244083	Not Significant
HEBP2	-0.0379488	0.64784	0.188533	Not Significant
MPHOSPH9	0.0359899	0.528877	0.276645	Not Significant
PLEKHA5	0.0448537	0.496689	0.303916	Not Significant
PRSS8	-0.109614	0.573673	0.241336	Not Significant
SIKE1	0.0169357	0.678584	0.168396	Not Significant
RRP12	-0.136664	0.0626965	1.20276	Not Significant
FNIP2	0.0582729	0.226085	0.645729	Not Significant
MSMO1	0.0191091	0.883268	0.0539075	Not Significant
TTC17	0.0199976	0.622116	0.206128	Not Significant
ALX4	0.0134925	0.481416	0.31748	Not Significant
FSTL4	-0.0757141	0.405667	0.39183	Not Significant
FOXN3	0.02886	0.529008	0.276537	Not Significant
METTL24	0.132669	0.14119	0.850196	Not Significant
AKR7A2	0.0415445	0.427653	0.368908	Not Significant
MRTO4	-0.0769623	0.257569	0.589107	Not Significant
NNAT	-0.120317	0.126501	0.897906	Not Significant
USE1	-0.0220794	0.636112	0.196466	Not Significant
MCF2L2	0.0279254	0.644892	0.190513	Not Significant
NRIP2	0.147096	0.0320167	1.49462	Not Significant
LAMA3	-0.273142	0.00537716	2.26945	Downregulated
AP5M1	0.0319064	0.594941	0.225526	Not Significant
ANAPC4	0.063451	0.259159	0.586434	Not Significant
KCNQ1	-0.0691202	0.613608	0.212109	Not Significant
TRAPPC3	0.0318464	0.310416	0.508056	Not Significant
THRAP3	-0.0150001	0.652582	0.185365	Not Significant
PHPT1	-0.0584862	0.320913	0.493612	Not Significant
ENTPD2	-0.166989	0.372263	0.42915	Not Significant
LY75	0.0178882	0.787598	0.103695	Not Significant
ARID4B	-0.0686444	0.209452	0.678916	Not Significant
OPN3	0.0980453	0.117728	0.929119	Not Significant
PTPRN	-0.153785	0.102081	0.991053	Not Significant
HHAT	0.0797938	0.209552	0.678708	Not Significant
KIF1B	-0.00917995	0.833601	0.079042	Not Significant
FOXC1	0.0167695	0.896925	0.047244	Not Significant
TBC1D22A	-0.071917	0.12983	0.886624	Not Significant
SYNE2	-0.0423569	0.531506	0.274492	Not Significant
PLEKHH1	-0.189077	0.167561	0.775826	Not Significant
ATP9A	-0.0569214	0.601919	0.220462	Not Significant
SPO11	-0.00555819	0.247259	0.606848	Not Significant
CBLN4	-0.0044747	0.966879	0.014628	Not Significant
CHRDL2	-0.07689	0.605665	0.217768	Not Significant
FAM168A	0.0842657	0.178754	0.747745	Not Significant
RELT	-0.0792908	0.295414	0.529569	Not Significant
GALC	0.138655	0.127292	0.895198	Not Significant
NOP58	-0.0723421	0.246409	0.608343	Not Significant
KCNH2	-0.403256	0.0112186	1.95006	Downregulated
CUL1	0.0308213	0.435834	0.360679	Not Significant
FAM114A2	-0.00893825	0.849954	0.0706045	Not Significant
CYFIP2	0.0558766	0.569398	0.244584	Not Significant
TAB2	0.121	0.0156964	1.8042	Not Significant
EIF2AK2	0.020221	0.714233	0.14616	Not Significant
MCOLN3	-0.0501081	0.671548	0.172923	Not Significant
CCDC85A	-0.1231	0.301721	0.520395	Not Significant
PUM2	0.0248963	0.55824	0.253179	Not Significant
MRPL43	-0.0417113	0.309671	0.5091	Not Significant
ITIH4	0.38527	0.174835	0.757372	Upregulated
ITIH1	0.374451	0.328038	0.484076	Not Significant
ZFR	0.0467005	0.160204	0.795326	Not Significant
ZNF280C	0.0421082	0.442897	0.353697	Not Significant
NPFFR2	-0.0154728	0.457126	0.339964	Not Significant
PHF21B	-0.020386	0.727638	0.138085	Not Significant
TRAF1	-0.00216034	0.97904	0.00919969	Not Significant
RC3H2	0.0287525	0.475017	0.323291	Not Significant
IL17RB	-0.130694	0.337351	0.471918	Not Significant
TRAF3IP2	0.0204268	0.730281	0.13651	Not Significant
GYG2	-0.00696478	0.952732	0.0210294	Not Significant
DCBLD2	0.0919442	0.406667	0.390761	Not Significant
SERPINB3	0.0175235	0.921663	0.0354278	Not Significant
SOAT1	0.217314	0.0173618	1.76041	Upregulated
PKP2	-0.0143333	0.922403	0.0350792	Not Significant
MSH4	0.046406	0.554769	0.255888	Not Significant
F7	0.0697897	0.719757	0.142814	Not Significant
GDI2	0.0656382	0.226941	0.644087	Not Significant
PRDM1	-0.151315	0.164877	0.782839	Not Significant
ATG5	0.0632442	0.169992	0.769571	Not Significant
TMCC3	0.0823949	0.128297	0.891785	Not Significant
PITHD1	0.0278214	0.595087	0.225419	Not Significant
MTA3	-0.0416816	0.345413	0.461661	Not Significant
USP13	0.0472579	0.44379	0.352823	Not Significant
ATP11B	-0.0176346	0.764642	0.116542	Not Significant
LAMC2	-0.384755	0.013809	1.85984	Downregulated
CDK14	-0.039277	0.757019	0.120893	Not Significant
SEC61A1	-0.0124363	0.812984	0.0899183	Not Significant
PPP1R12A	0.0315742	0.54755	0.261577	Not Significant
RASGRF1	-0.111783	0.279308	0.553917	Not Significant
CAMK2B	0.079999	0.302527	0.519236	Not Significant
CROCC	-0.0865526	0.286358	0.543091	Not Significant
POLR3E	-0.0309185	0.560787	0.251202	Not Significant
ATP2B4	0.0647965	0.463705	0.333758	Not Significant
ZC3H11A	-0.0288039	0.537049	0.269986	Not Significant
RIOK2	-0.0337423	0.53651	0.270422	Not Significant
YIPF1	0.0432975	0.368735	0.433285	Not Significant
DGKG	-0.00994691	0.859002	0.066006	Not Significant
FLYWCH1	-0.0561551	0.448621	0.34812	Not Significant
UNKL	0.0747912	0.282802	0.548518	Not Significant
TBXAS1	0.0467974	0.536379	0.270528	Not Significant
PARP12	0.0295109	0.627707	0.202243	Not Significant
ALDH18A1	-0.109309	0.132965	0.876264	Not Significant
TARBP1	-0.0422868	0.545008	0.263597	Not Significant
MXD1	-0.112357	0.240248	0.61934	Not Significant
CDK17	-0.028624	0.607563	0.216409	Not Significant
DNAJC25	-0.0118264	0.840882	0.0752648	Not Significant
SLC2A3	-0.0280604	0.821699	0.0852871	Not Significant
PSD	-0.13685	0.132803	0.876793	Not Significant
STYK1	0.0753258	0.542292	0.265767	Not Significant
WNK1	0.0439173	0.362582	0.440593	Not Significant
CCAR1	-0.0524913	0.126496	0.897923	Not Significant
OGFR	-0.0588918	0.367645	0.434571	Not Significant
GNA15	0.0169225	0.842489	0.0744356	Not Significant
CREB3L3	0.0836298	0.758362	0.120124	Not Significant
PIGV	0.125527	0.0401659	1.39614	Not Significant
PTPRU	-0.121268	0.407367	0.390014	Not Significant
SNRNP40	-0.00387303	0.926064	0.0333589	Not Significant
RIMBP2	-0.393748	0.0140356	1.85277	Downregulated
COL11A1	0.453452	0.144683	0.839582	Upregulated
QSER1	0.0616579	0.322923	0.490901	Not Significant
ACAA1	0.0299639	0.675334	0.170482	Not Significant
BCAT1	0.251055	0.0139075	1.85675	Upregulated
HDAC7	-0.0793595	0.2687	0.570733	Not Significant
LZTS1	-0.0542054	0.57922	0.237157	Not Significant
PRDM6	-0.146494	0.236868	0.625494	Not Significant
WNT8A	-0.00548621	0.290165	0.537354	Not Significant
SPAG4	-0.208156	0.055427	1.25628	Downregulated
NCKAP1	-0.0104599	0.846734	0.072253	Not Significant
MRPS35	0.0745103	0.370852	0.430799	Not Significant
SFSWAP	-0.0344175	0.505636	0.296162	Not Significant
TNK2	-0.0239339	0.729111	0.137207	Not Significant
MON2	0.0189833	0.733904	0.134361	Not Significant
CDH3	-0.00463283	0.97381	0.0115256	Not Significant
ARSF	0.043396	0.183887	0.735449	Not Significant
GPBP1	-0.0338534	0.440841	0.355718	Not Significant
DGAT2	0.244591	0.129262	0.88853	Upregulated
CS	-0.0248736	0.605875	0.217617	Not Significant
LTK	-0.199019	0.141035	0.850673	Not Significant
MRPS24	-0.08172	0.0653775	1.18457	Not Significant
ELMO2	-0.0821094	0.0313507	1.50375	Not Significant
VMP1	-0.110731	0.129813	0.886681	Not Significant
APPBP2	0.0228942	0.656953	0.182466	Not Significant
POLD1	-0.0678006	0.268009	0.571851	Not Significant
SEZ6	-0.0616625	0.342444	0.465411	Not Significant
EIF4B	-0.0287643	0.569914	0.24419	Not Significant
SLC6A16	0.00657202	0.938205	0.0277021	Not Significant
SPHK2	-0.0219362	0.752719	0.123367	Not Significant
RPL18	-0.0976992	0.0536864	1.27014	Not Significant
CA11	0.0763144	0.199543	0.699965	Not Significant
ISOC2	0.00463947	0.948229	0.0230868	Not Significant
U2AF2	-0.0681315	0.0901782	1.0449	Not Significant
EPN1	-0.0137755	0.828465	0.0817256	Not Significant
MED29	0.0346706	0.520088	0.283923	Not Significant
GSC2	-0.00160723	0.821473	0.0854068	Not Significant
ZNF275	-0.00493133	0.915136	0.0385142	Not Significant
MTMR1	0.0164981	0.69965	0.155119	Not Significant
GPC1	0.033109	0.789702	0.102537	Not Significant
ADCK1	0.0311863	0.578717	0.237534	Not Significant
HAGH	0.103457	0.0907816	1.042	Not Significant
RNF4	-0.0655602	0.0916161	1.03803	Not Significant
CASP8	-0.00113539	0.980263	0.00865719	Not Significant
LIMCH1	-0.207699	0.181342	0.7415	Downregulated
TM7SF3	0.120827	0.0758858	1.11984	Not Significant
DLX3	-0.133041	0.376024	0.424785	Not Significant
SPA17	0.0986943	0.27951	0.553603	Not Significant
TSPAN32	-0.0181313	0.862335	0.064324	Not Significant
DMRT3	0.291678	0.00954996	2.02	Upregulated
ST3GAL6	0.215866	0.0251583	1.59932	Upregulated
ATP2C2	-0.375789	0.0387256	1.412	Downregulated
NGFR	0.171328	0.39003	0.408902	Not Significant
CDON	0.0284807	0.771177	0.112846	Not Significant
TAF2	0.0646269	0.159863	0.796253	Not Significant
HIPK2	-0.0257387	0.610487	0.214323	Not Significant
TNPO3	-0.0104487	0.771371	0.112737	Not Significant
RFXANK	-0.0492915	0.319405	0.495658	Not Significant
TMEM161A	-0.0423101	0.497718	0.303017	Not Significant
LPAR2	-0.061582	0.392636	0.406009	Not Significant
CTSA	0.029635	0.704969	0.15183	Not Significant
SUGP2	-0.11785	0.0447212	1.34949	Not Significant
SLC12A2	-0.261107	0.0710883	1.1482	Downregulated
SNX24	0.0477896	0.5085	0.293709	Not Significant
EYA2	-0.154693	0.27726	0.557112	Not Significant
CNN2	0.00554973	0.935826	0.0288047	Not Significant
ABCA7	-0.207008	0.0190108	1.721	Downregulated
SNCAIP	0.0498092	0.6813	0.166662	Not Significant
DDX20	0.0130964	0.806513	0.0933885	Not Significant
BTBD1	-0.00987425	0.780989	0.107355	Not Significant
FAR2	0.0724504	0.384521	0.41508	Not Significant
BCAS1	-0.267036	0.132455	0.877931	Downregulated
POU1F1	0.00194604	0.788962	0.102944	Not Significant
CHI3L2	-0.26185	0.170664	0.767858	Downregulated
PMS1	0.0846438	0.114213	0.942286	Not Significant
HMG20B	-0.101061	0.133106	0.875803	Not Significant
CALCRL	0.0838833	0.547842	0.261345	Not Significant
TAF11	0.0181551	0.662283	0.178956	Not Significant
ANKS1A	0.0328809	0.355524	0.449131	Not Significant
AP3D1	-0.0872555	0.0210804	1.67612	Not Significant
ZNF76	0.0327285	0.451298	0.345536	Not Significant
SLC9A3R2	0.0531321	0.513221	0.289696	Not Significant
NTHL1	0.0358704	0.673265	0.171814	Not Significant
UHRF1BP1	0.0276835	0.470647	0.327305	Not Significant
GNAI3	0.0373312	0.443818	0.352795	Not Significant
IPO5	0.0753018	0.331452	0.47958	Not Significant
OAT	-0.0688822	0.357562	0.446649	Not Significant
WDR3	-0.00504784	0.920541	0.0359571	Not Significant
PKN2	0.013539	0.74502	0.127832	Not Significant
WDR18	-0.0621515	0.349437	0.456631	Not Significant
TRAM2	0.0148605	0.801954	0.0958508	Not Significant
NTN1	-0.0293302	0.746829	0.126779	Not Significant
GLP2R	-0.0265631	0.730974	0.136098	Not Significant
MCM10	-0.0449024	0.704547	0.15209	Not Significant
DGKA	-0.0411618	0.662139	0.179051	Not Significant
ERBB3	0.0329041	0.841061	0.0751727	Not Significant
ROPN1	0.0184664	0.503223	0.29824	Not Significant
ANKRD44	0.0527551	0.624262	0.204633	Not Significant
ADAT1	-0.00409923	0.917999	0.0371576	Not Significant
PDIA5	-0.0787763	0.116038	0.935398	Not Significant
TBC1D22B	0.0377695	0.275841	0.559341	Not Significant
NDUFB4	0.0389595	0.598032	0.223275	Not Significant
SPEN	-0.0458801	0.209734	0.678332	Not Significant
MYLK	0.00749949	0.953599	0.020634	Not Significant
ZC3H15	-0.0536163	0.307375	0.512331	Not Significant
MAP2K4	0.0103378	0.879635	0.0556977	Not Significant
SNAP91	0.0239556	0.631097	0.199904	Not Significant
SLK	-0.121263	0.0344923	1.46228	Not Significant
CYB5R4	0.0511662	0.389767	0.409195	Not Significant
COL17A1	-0.373901	0.122244	0.912772	Downregulated
GSTO2	-0.00967172	0.934281	0.0295224	Not Significant
SEC61A2	-0.0118741	0.798129	0.0979268	Not Significant
PRKCQ	0.0703344	0.539074	0.268352	Not Significant
TLE2	0.00502225	0.961087	0.0172374	Not Significant
ASB1	0.0164392	0.709014	0.149345	Not Significant
FAM107B	-0.0146001	0.857229	0.0669031	Not Significant
ME1	0.0147615	0.877721	0.0566434	Not Significant
TBC1D1	0.125478	0.0205385	1.68743	Not Significant
CDK13	-0.0134468	0.6757	0.170246	Not Significant
MTHFD2	-0.0374058	0.628216	0.201891	Not Significant
SLC9A7	0.0161346	0.830323	0.0807527	Not Significant
FOXJ2	0.0888328	0.118569	0.926027	Not Significant
YBX1	0.00530792	0.909281	0.041302	Not Significant
PDE4A	-0.0402738	0.56832	0.245407	Not Significant
PPP2R5A	-0.0021667	0.973746	0.0115542	Not Significant
CTNNA2	-0.295786	0.0950558	1.02202	Downregulated
ELAVL1	0.0168208	0.700112	0.154833	Not Significant
TIE1	-0.0324513	0.809061	0.0920188	Not Significant
DIP2B	0.0168957	0.622738	0.205695	Not Significant
SMARCD1	0.016454	0.625536	0.203748	Not Significant
KDM4A	0.00799168	0.824882	0.0836083	Not Significant
NFYC	0.0256291	0.46792	0.329829	Not Significant
ZMYND12	0.15002	0.0250777	1.60071	Not Significant
SLC9A3	-0.572694	0.13308	0.875889	Downregulated
NGEF	0.0607428	0.680026	0.167474	Not Significant
ASPM	0.00881982	0.936676	0.0284104	Not Significant
CD84	0.256179	0.00547233	2.26183	Upregulated
ELOVL1	0.036304	0.513006	0.289877	Not Significant
SPI1	0.114865	0.242757	0.614828	Not Significant
MPPED2	0.0364399	0.389706	0.409263	Not Significant
CLDN18	-0.309709	0.178144	0.749228	Downregulated
ZBTB11	-0.00977664	0.768133	0.114564	Not Significant
ATXN3	0.0627792	0.214749	0.668069	Not Significant
GOLGA5	-0.00139425	0.971479	0.0125666	Not Significant
FGFR2	0.0130241	0.933888	0.029705	Not Significant
LRRC40	0.0152652	0.756464	0.121212	Not Significant
ISOC1	0.0478457	0.527399	0.277861	Not Significant
EML1	-0.133474	0.157796	0.801904	Not Significant
TRMT11	0.0404019	0.46363	0.333829	Not Significant
THUMPD1	0.0547069	0.191652	0.717486	Not Significant
MSANTD3	-0.0385858	0.478571	0.320053	Not Significant
KIF26A	-0.169588	0.133574	0.87428	Not Significant
ATG2B	0.0615694	0.183356	0.736706	Not Significant
ARFGEF1	0.0805964	0.170608	0.768	Not Significant
ACSM2B	0.27	0.387311	0.41194	Not Significant
ZFAT	-0.039688	0.32166	0.492603	Not Significant
MTFR1	0.0560651	0.400356	0.397554	Not Significant
STAG3	0.281909	0.0150106	1.8236	Upregulated
FECH	0.0298295	0.545966	0.262834	Not Significant
MYO9A	-0.0498306	0.378031	0.422473	Not Significant
DDX3Y	0.128832	0.75526	0.121903	Not Significant
PFKP	-0.0320164	0.744922	0.127889	Not Significant
IDI1	0.0658136	0.455427	0.341581	Not Significant
SP100	0.0349773	0.641195	0.19301	Not Significant
KLF6	-0.0861396	0.257742	0.588815	Not Significant
NEO1	-0.0467556	0.52568	0.279279	Not Significant
TRAM1	0.168764	0.0299633	1.52341	Not Significant
PHKA1	0.0758491	0.410229	0.386974	Not Significant
TNFRSF1A	0.065203	0.238822	0.621926	Not Significant
CACNB1	-0.116199	0.166126	0.779564	Not Significant
EVI5	-0.00799979	0.860359	0.0653205	Not Significant
STOML1	-0.0438027	0.401673	0.396127	Not Significant
PKM	-0.0955957	0.163833	0.7856	Not Significant
DHX29	-0.0159731	0.677043	0.169384	Not Significant
DNTTIP2	-0.0156637	0.703142	0.152957	Not Significant
METTL22	0.00781286	0.847182	0.0720232	Not Significant
TP53BP1	-0.0879644	0.0489681	1.31009	Not Significant
TRO	-0.113649	0.377662	0.422897	Not Significant
RRP15	-0.0953121	0.13962	0.855053	Not Significant
RHOA	-0.0136825	0.731338	0.135882	Not Significant
PMS2P4	-0.0176387	0.77707	0.10954	Not Significant
PRKCZ	-0.171381	0.0728665	1.13747	Not Significant
ZFY	0.0843209	0.762631	0.117685	Not Significant
IARS2	0.0180427	0.75086	0.124441	Not Significant
SYT1	0.0474721	0.647023	0.18908	Not Significant
NAV3	0.111158	0.348717	0.457527	Not Significant
IDH3G	-0.0151124	0.741272	0.130023	Not Significant
ROGDI	0.0219264	0.703381	0.152809	Not Significant
PDZD4	-0.00824168	0.91555	0.0383178	Not Significant
ATP2B3	-0.0087409	0.449624	0.34715	Not Significant
ROCK1	-0.01199	0.848511	0.0713426	Not Significant
CBFB	0.0486028	0.298897	0.524478	Not Significant
PDK3	0.0146642	0.839741	0.0758545	Not Significant
HYAL2	0.0126784	0.805765	0.0937915	Not Significant
HDAC4	-0.0098535	0.864744	0.0631126	Not Significant
RASSF1	-0.000514367	0.993495	0.00283414	Not Significant
FGFR3	-0.154019	0.457445	0.339661	Not Significant
IFI35	0.0696256	0.260529	0.584144	Not Significant
HEATR6	0.00601689	0.893929	0.0486969	Not Significant
COASY	-0.0654683	0.206304	0.685493	Not Significant
PLEKHH3	-0.0884089	0.267766	0.572244	Not Significant
MEF2A	0.0240661	0.713004	0.146908	Not Significant
OTUD5	-0.0822212	0.0621449	1.20659	Not Significant
TFE3	-0.0474457	0.403442	0.394219	Not Significant
TBC1D25	-0.0611496	0.186604	0.729079	Not Significant
ACSL4	-0.00275644	0.970664	0.0129313	Not Significant
INPP5A	-0.0597551	0.0561458	1.25068	Not Significant
GPKOW	-0.104356	0.0327457	1.48485	Not Significant
GRIPAP1	-0.0928754	0.0945117	1.02451	Not Significant
FTSJ1	-0.129846	0.0125318	1.90199	Not Significant
PRR11	0.0503846	0.643684	0.191327	Not Significant
REEP1	-0.0760816	0.328769	0.483109	Not Significant
ATP11A	-0.0366509	0.676921	0.169462	Not Significant
POLR1A	-0.0438212	0.366838	0.435526	Not Significant
LAPTM4A	0.123769	0.0438426	1.3581	Not Significant
TTC7A	-0.0760754	0.307966	0.511497	Not Significant
IP6K2	-0.0117763	0.800194	0.0968045	Not Significant
STON1-GTF2A1L	-0.0146809	0.515485	0.287784	Not Significant
SRBD1	-0.00200135	0.958858	0.0182458	Not Significant
KIF2A	-0.0116353	0.833423	0.0791347	Not Significant
RASGRP2	-0.0755738	0.586872	0.231457	Not Significant
PSME4	-0.00713114	0.875276	0.057855	Not Significant
IFT80	0.0236147	0.711526	0.147809	Not Significant
SIRT2	-0.0390479	0.354757	0.45007	Not Significant
ERLEC1	0.0165344	0.739791	0.130891	Not Significant
PPP2R5B	-0.0575872	0.369638	0.432224	Not Significant
PYGM	0.221899	0.0465992	1.33162	Upregulated
PAGE1	-0.022932	0.618707	0.208515	Not Significant
PITX1	-0.113263	0.556153	0.254806	Not Significant
TRPC7	-0.00501841	0.495281	0.305148	Not Significant
MAST4	-0.00220232	0.973402	0.0117076	Not Significant
SDK2	-0.26322	0.0574158	1.24097	Downregulated
NUP133	0.0222845	0.62584	0.203536	Not Significant
NUCKS1	-0.0481021	0.360963	0.442537	Not Significant
VPS35	0.0816369	0.142508	0.846161	Not Significant
DNAJA2	0.068348	0.15238	0.817073	Not Significant
BCL3	-0.10876	0.232935	0.632765	Not Significant
KCNAB2	0.0468725	0.475635	0.322726	Not Significant
ABCC9	0.146889	0.248405	0.60484	Not Significant
GAL	0.100902	0.632508	0.198934	Not Significant
CLEC2D	0.0421278	0.673207	0.171851	Not Significant
FUNDC1	-0.0102484	0.870764	0.0600997	Not Significant
MAOB	-0.0983084	0.529219	0.276365	Not Significant
RORA	-0.0223626	0.783472	0.105976	Not Significant
DRD4	-0.0710286	0.559232	0.252408	Not Significant
TGFBR3	0.0550078	0.581168	0.235698	Not Significant
HES2	-0.0149476	0.839862	0.0757921	Not Significant
ATP1B3	-0.0717929	0.319828	0.495083	Not Significant
NEDD4	0.0732852	0.202861	0.692802	Not Significant
PIGB	0.067589	0.203275	0.691916	Not Significant
MAPK6	-0.0645617	0.34737	0.459208	Not Significant
GNB5	-0.0528006	0.448783	0.347963	Not Significant
RAB27A	-0.0149989	0.842798	0.0742765	Not Significant
LRP6	0.0904548	0.21961	0.658348	Not Significant
GUCY2C	-0.295149	0.197799	0.703776	Downregulated
SCT	-0.130304	0.286826	0.542381	Not Significant
NUCB2	-0.0385715	0.647933	0.18847	Not Significant
PFN2	0.0252102	0.857578	0.0667262	Not Significant
PTPN3	-0.0905672	0.39288	0.40574	Not Significant
SPTB	0.166498	0.0418454	1.37835	Not Significant
DAPP1	0.0275675	0.786388	0.104363	Not Significant
FGF10	-0.0912944	0.345289	0.461818	Not Significant
SLC44A1	0.0689069	0.349604	0.456424	Not Significant
SMG6	-0.0657892	0.211702	0.674276	Not Significant
EXOC5	0.0315537	0.605638	0.217787	Not Significant
CLTCL1	0.0182822	0.858152	0.066436	Not Significant
FGF22	-0.0271745	0.283859	0.546897	Not Significant
FSTL3	-0.102553	0.369401	0.432501	Not Significant
DGCR2	-0.0445374	0.320974	0.49353	Not Significant
RNF126	-0.0745448	0.292245	0.534253	Not Significant
MNT	-0.0414638	0.485895	0.313457	Not Significant
ZXDC	-0.0364132	0.377483	0.423103	Not Significant
JMJD6	-0.00893201	0.841504	0.0749439	Not Significant
POLB	0.0643623	0.190121	0.720971	Not Significant
ST6GALNAC1	-0.0959507	0.680123	0.167413	Not Significant
WIPI1	-0.0470717	0.492646	0.307465	Not Significant
FRMPD1	-0.222795	0.0518267	1.28545	Downregulated
GBA2	-0.0657901	0.200304	0.69831	Not Significant
NDST1	0.0388078	0.569624	0.244411	Not Significant
ASNS	-0.170022	0.0587573	1.23094	Not Significant
AP3M2	0.00162666	0.971856	0.0123982	Not Significant
CNGB1	-0.0122066	0.316807	0.499206	Not Significant
ST6GALNAC2	0.0396253	0.748002	0.126097	Not Significant
CHAT	-0.0516614	0.147117	0.832336	Not Significant
PABPC1	0.0501025	0.527258	0.277977	Not Significant
TESK2	0.172077	0.000540512	3.26719	Not Significant
CSNK2A2	0.0639576	0.115401	0.937791	Not Significant
PTPN21	-0.00689574	0.9151	0.0385316	Not Significant
EIF2B3	0.030245	0.474123	0.324109	Not Significant
CAMK2A	-0.0410692	0.447198	0.3495	Not Significant
TCOF1	-0.0794712	0.166452	0.77871	Not Significant
CDC42	0.036254	0.533788	0.272631	Not Significant
OSBPL3	-0.058025	0.358347	0.445696	Not Significant
EPHA8	-0.0215438	0.662201	0.17901	Not Significant
SLC12A3	-0.0616182	0.509405	0.292937	Not Significant
RAD18	0.0541698	0.412351	0.384732	Not Significant
ATP2B1	-0.0469106	0.481664	0.317256	Not Significant
TRPM5	-0.0536816	0.757705	0.1205	Not Significant
NCK2	-0.0136107	0.830668	0.0805724	Not Significant
MAP4K4	-0.0368497	0.564384	0.248425	Not Significant
MGAT4A	0.0662441	0.409831	0.387395	Not Significant
RPL31	-0.128223	0.0350768	1.45498	Not Significant
WDR1	-0.0708686	0.0800495	1.09664	Not Significant
SNX13	-0.00823649	0.842993	0.0741763	Not Significant
MS4A12	-0.111329	0.319511	0.495514	Not Significant
ARHGAP10	-0.0127848	0.886226	0.0524555	Not Significant
RPS6KA2	-0.0407323	0.636537	0.196176	Not Significant
ING3	0.0567835	0.293305	0.532681	Not Significant
VASH1	0.0415727	0.608354	0.215843	Not Significant
LMCD1	-0.107866	0.320594	0.494045	Not Significant
SEL1L	0.00321758	0.952771	0.0210115	Not Significant
TRIP13	-0.0638136	0.638681	0.194716	Not Significant
ATP6AP1	0.0492945	0.303491	0.517853	Not Significant
TCF3	-0.0982156	0.114337	0.941812	Not Significant
TRIB2	-0.0417626	0.702043	0.153636	Not Significant
DAZAP1	-0.0622428	0.167337	0.776407	Not Significant
MBD3	-0.072335	0.223908	0.64993	Not Significant
HLTF	0.056907	0.477504	0.321023	Not Significant
FAM50A	-0.159276	0.0160685	1.79402	Not Significant
FAM3A	-0.0159136	0.785628	0.104783	Not Significant
CPSF1	-0.0333144	0.634621	0.197485	Not Significant
MYO3B	-0.0874745	0.174971	0.757035	Not Significant
CYBRD1	0.138722	0.336644	0.472829	Not Significant
CDH19	0.215392	0.0897668	1.04688	Upregulated
PDCD2	0.0054788	0.932859	0.0301842	Not Significant
SLC6A15	0.0395723	0.142313	0.846755	Not Significant
RDH11	0.0137625	0.823432	0.0843722	Not Significant
PRKACA	0.0267718	0.598866	0.22267	Not Significant
SPP2	0.246504	0.24618	0.608747	Not Significant
ACTN1	-0.0840098	0.20647	0.685143	Not Significant
ZFYVE26	0.0305025	0.542433	0.265654	Not Significant
RPS6KA6	-0.067277	0.618955	0.208341	Not Significant
EPN2	-0.0674574	0.199611	0.699816	Not Significant
PTPN18	-0.0427893	0.460908	0.336386	Not Significant
LIMS2	0.0054051	0.96279	0.0164685	Not Significant
ASIC4	-0.0726491	0.14815	0.829298	Not Significant
SPEG	0.0253763	0.853443	0.0688257	Not Significant
LNX1	0.0156235	0.882567	0.0542525	Not Significant
ALDH3A2	-0.00369501	0.96545	0.0152701	Not Significant
TFRC	-0.129902	0.158243	0.800676	Not Significant
SREBF1	0.0274977	0.648852	0.187854	Not Significant
TRPC5	0.0711021	0.107937	0.966829	Not Significant
AFF4	-0.0332683	0.415835	0.381078	Not Significant
UBE2D1	0.0827273	0.147471	0.831294	Not Significant
MPP5	-0.0500497	0.335848	0.473857	Not Significant
RHOBTB1	-0.0476291	0.510427	0.292066	Not Significant
SMC1A	-0.0824417	0.210005	0.67777	Not Significant
HSD17B10	-0.0312455	0.677423	0.16914	Not Significant
MARK2	-0.00090414	0.986766	0.00578571	Not Significant
HMMR	-0.0982124	0.427987	0.368569	Not Significant
CHFR	-0.0180245	0.779407	0.108236	Not Significant
TRHDE	-0.0740905	0.468894	0.328926	Not Significant
P4HA2	-0.0913113	0.239658	0.620408	Not Significant
FCGR2B	0.186427	0.145749	0.836396	Not Significant
NFATC3	0.0763054	0.120048	0.920644	Not Significant
TRNT1	0.0402585	0.452151	0.344716	Not Significant
ACADVL	-0.103893	0.0619079	1.20825	Not Significant
STK10	-0.0111024	0.875587	0.0577007	Not Significant
FBXW11	-0.0209443	0.55882	0.252728	Not Significant
ACAP1	0.169432	0.206423	0.685242	Not Significant
CRMP1	-0.247789	0.0188009	1.72582	Downregulated
EVC	-0.0304158	0.825516	0.0832744	Not Significant
DERL2	0.0975609	0.136567	0.864653	Not Significant
SIDT1	0.0940078	0.454749	0.342229	Not Significant
MRVI1	-0.0950764	0.439166	0.357371	Not Significant
TMEM38A	0.0411907	0.693395	0.159019	Not Significant
AP1M1	0.00317383	0.95009	0.0222351	Not Significant
PVR	-0.0998845	0.156424	0.805696	Not Significant
XRCC1	-0.0335353	0.53139	0.274587	Not Significant
SCARB1	0.0369477	0.619233	0.208146	Not Significant
CYP2W1	0.0780122	0.809839	0.0916013	Not Significant
MCM2	-0.0487384	0.638648	0.194739	Not Significant
MOV10L1	0.0302779	0.775191	0.110591	Not Significant
PANX2	-0.0451742	0.713194	0.146792	Not Significant
TP63	0.0461469	0.633548	0.19822	Not Significant
ALPK1	0.087458	0.143462	0.843263	Not Significant
LLGL2	-0.215793	0.091927	1.03656	Downregulated
PDE8A	-0.101335	0.0150177	1.8234	Not Significant
CLCN4	0.0950676	0.208061	0.681808	Not Significant
NLE1	-0.101009	0.155135	0.809289	Not Significant
SDHA	0.0122072	0.821932	0.0851643	Not Significant
SMARCE1	-0.0260772	0.615231	0.210962	Not Significant
FNDC8	-0.00840712	0.219038	0.65948	Not Significant
GSDMB	0.0299863	0.717023	0.144467	Not Significant
KDM5A	0.0583554	0.246511	0.608163	Not Significant
ADAM11	0.0488437	0.295543	0.529379	Not Significant
PPP2R3A	-0.0439112	0.609777	0.214829	Not Significant
FERMT2	-0.038902	0.739166	0.131258	Not Significant
DHRS9	0.367416	0.011526	1.93832	Upregulated
CD5L	0.294389	0.167228	0.776691	Upregulated
PTGS2	-0.329929	0.00915135	2.03851	Downregulated
IGF2BP2	-0.256661	0.0316213	1.50002	Downregulated
MAP3K13	0.0510478	0.479762	0.318974	Not Significant
ST6GAL1	0.0802962	0.50425	0.297354	Not Significant
TBX21	0.243674	0.0322398	1.49161	Upregulated
FRY	-0.00838543	0.933616	0.0298318	Not Significant
PICALM	0.00994558	0.848874	0.0711566	Not Significant
GLI2	-0.0730757	0.629459	0.201033	Not Significant
CLASP1	0.0162008	0.647264	0.188918	Not Significant
MRPS34	0.0246304	0.719871	0.142745	Not Significant
NOTCH3	-0.0121282	0.922865	0.0348618	Not Significant
CLNS1A	0.0960817	0.0560585	1.25136	Not Significant
PPP2R2C	-0.000471279	0.994225	0.00251518	Not Significant
TEAD2	-0.075604	0.312392	0.5053	Not Significant
EED	0.0340119	0.51504	0.288159	Not Significant
CDHR2	-0.415777	0.0577503	1.23845	Downregulated
SNCB	-0.0180578	0.602844	0.219795	Not Significant
TSG101	0.0306155	0.533556	0.27282	Not Significant
ATP2A3	-0.0272898	0.801629	0.0960267	Not Significant
CA12	-0.265928	0.0517647	1.28597	Downregulated
MGLL	-0.00893378	0.900703	0.0454183	Not Significant
NTN4	0.0134186	0.904787	0.0434537	Not Significant
BCS1L	0.0171695	0.690071	0.161106	Not Significant
NUAK1	-0.0140028	0.906065	0.0428408	Not Significant
DPP8	0.00908274	0.860116	0.0654429	Not Significant
SLC24A1	0.0182872	0.73033	0.136481	Not Significant
ZNF532	-0.0114827	0.903978	0.0438421	Not Significant
LMAN1	0.049225	0.430961	0.365562	Not Significant
IPCEF1	0.00960277	0.906375	0.0426921	Not Significant
ZZEF1	-0.0559139	0.148469	0.828364	Not Significant
NOX3	-0.0084131	0.105495	0.976768	Not Significant
ENO1	-0.0749094	0.27246	0.564698	Not Significant
SLC12A1	-0.134075	0.291275	0.535697	Not Significant
ANO8	-0.161712	0.0581645	1.23534	Not Significant
TUBE1	0.149144	0.00607148	2.21671	Not Significant
ARHGEF10L	-0.0464244	0.520133	0.283885	Not Significant
TXK	-0.152865	0.133958	0.873032	Not Significant
WSCD2	0.0646807	0.324873	0.488286	Not Significant
TACR2	-0.108888	0.173396	0.760962	Not Significant
ACTR6	0.108135	0.104196	0.98215	Not Significant
TIPIN	-0.0867525	0.225872	0.646137	Not Significant
SRI	0.0398454	0.587642	0.230887	Not Significant
EIF4G3	-0.107533	0.00662021	2.17913	Not Significant
NUP37	0.0521807	0.411359	0.385779	Not Significant
SEMA3A	0.0614831	0.637883	0.195259	Not Significant
GTSE1	-0.108891	0.329228	0.482504	Not Significant
SEMA3C	0.125308	0.24506	0.610727	Not Significant
TTC38	-0.0435257	0.559215	0.252421	Not Significant
ACAT1	0.214172	0.0891209	1.05002	Upregulated
GRAMD4	-0.0869028	0.108779	0.963456	Not Significant
CELSR1	-0.142891	0.189636	0.722079	Not Significant
WNT8B	0.061883	0.0760894	1.11868	Not Significant
ZNF638	0.0237957	0.612659	0.212781	Not Significant
SLC25A40	0.0391376	0.528805	0.276705	Not Significant
TIMM21	-0.00391359	0.942013	0.025943	Not Significant
ADD2	-0.0601768	0.447494	0.349213	Not Significant
FGF4	-0.0344008	0.495808	0.304686	Not Significant
RASAL2	0.000506014	0.992689	0.00318674	Not Significant
ZNF37A	0.0429086	0.419519	0.377249	Not Significant
MARK3	-0.00208693	0.963739	0.0160406	Not Significant
SLC25A3	-0.000755341	0.98712	0.0056302	Not Significant
FNDC3B	-0.0680001	0.261348	0.582781	Not Significant
FOSL2	-0.120132	0.220795	0.656011	Not Significant
CACNG5	0.0165019	0.725904	0.139121	Not Significant
CACNG4	-0.0218529	0.90587	0.0429342	Not Significant
FRYL	-0.0372617	0.537804	0.269376	Not Significant
TMEM131	-0.00504059	0.887058	0.0520478	Not Significant
FSCN1	-0.0657198	0.595495	0.225122	Not Significant
ACTB	-0.0681648	0.380232	0.419951	Not Significant
MOCOS	-0.0628123	0.541973	0.266023	Not Significant
PLD1	-0.0919743	0.160405	0.794783	Not Significant
ATP12A	-0.0690852	0.519272	0.284605	Not Significant
WDR62	-0.180193	0.0878566	1.05623	Not Significant
DLG1	-0.0550215	0.220315	0.656956	Not Significant
RAB7A	-0.0145179	0.695221	0.157877	Not Significant
BCAP29	0.0402221	0.427548	0.369015	Not Significant
SEC31B	-0.00773833	0.918939	0.0367134	Not Significant
SART3	-0.0506492	0.127416	0.894776	Not Significant
ARHGAP15	0.0922916	0.47127	0.32673	Not Significant
TUBA3D	-0.0490111	0.0653643	1.18466	Not Significant
PAX2	-0.0405681	0.61725	0.209539	Not Significant
EXOSC7	-0.0335997	0.456793	0.34028	Not Significant
KIFAP3	0.0448241	0.493434	0.306771	Not Significant
MKRN2	0.0330411	0.347884	0.458566	Not Significant
MCM6	-0.0535947	0.434231	0.362279	Not Significant
REXO2	0.00658131	0.928278	0.0323221	Not Significant
RBM7	0.0737761	0.235145	0.628664	Not Significant
RBMS2	0.0001551	0.998129	0.000813408	Not Significant
BAZ2A	-0.0317523	0.21268	0.672274	Not Significant
PTPN23	-0.0579194	0.376468	0.424271	Not Significant
MLH1	-0.0230565	0.693586	0.158899	Not Significant
UNG	0.0556094	0.425516	0.371084	Not Significant
FMO4	0.249167	0.0055854	2.25295	Upregulated
KLHL20	0.0175223	0.706579	0.150839	Not Significant
RGS11	-0.0254904	0.847787	0.0717133	Not Significant
SLC46A1	0.10863	0.0912326	1.03985	Not Significant
PLXNA2	-0.0776084	0.226199	0.645509	Not Significant
SPAG5	-0.142636	0.127562	0.894279	Not Significant
ANKRD13A	-0.00895127	0.866356	0.0623037	Not Significant
TPD52	0.024913	0.83448	0.0785841	Not Significant
ACACB	0.0180203	0.854174	0.0684538	Not Significant
TRAF4	-0.128124	0.109688	0.95984	Not Significant
PAG1	0.0139501	0.830571	0.0806235	Not Significant
GPATCH1	-0.0511518	0.212664	0.672307	Not Significant
ICAM3	0.096855	0.266178	0.574827	Not Significant
NT5C2	0.0245954	0.597482	0.223675	Not Significant
MCAM	0.0157511	0.895236	0.0480624	Not Significant
GPC4	-0.0290871	0.74793	0.126139	Not Significant
MBNL3	0.147997	0.0627724	1.20223	Not Significant
CAMSAP3	-0.162192	0.321825	0.49238	Not Significant
RAP1GAP	0.0299617	0.845648	0.0728102	Not Significant
XAB2	0.00926995	0.837604	0.0769614	Not Significant
ARHGEF1	-0.0610035	0.420504	0.37623	Not Significant
STXBP2	-0.104969	0.0388025	1.41114	Not Significant
MAP2K7	-0.0270261	0.572447	0.242264	Not Significant
NMRK2	0.249373	0.0149648	1.82493	Upregulated
DGKD	-0.0196417	0.760853	0.118699	Not Significant
CTTNBP2	-0.0489445	0.705832	0.151299	Not Significant
ACTL6B	-0.0458642	0.033144	1.4796	Not Significant
RARB	0.00897877	0.917817	0.0372441	Not Significant
TOP2B	-0.0110486	0.857941	0.0665427	Not Significant
TM9SF3	-0.0238069	0.704525	0.152103	Not Significant
NFKB2	-0.0822564	0.305823	0.514529	Not Significant
UBE2T	0.017031	0.886396	0.052372	Not Significant
PPP1R12B	0.0210851	0.731269	0.135923	Not Significant
DNAJC10	-0.0160774	0.787056	0.103994	Not Significant
GTF3C1	-0.0166217	0.634101	0.197842	Not Significant
IL4R	-0.0426831	0.473224	0.324933	Not Significant
USP33	0.0455049	0.325784	0.487071	Not Significant
PAK3	-0.0546837	0.448149	0.348578	Not Significant
CAPN6	0.0672916	0.600384	0.221571	Not Significant
DCX	-0.00651081	0.331851	0.479057	Not Significant
SNRPA	0.00331617	0.946287	0.023977	Not Significant
SPAG6	0.147998	0.191284	0.718321	Not Significant
EXOSC5	-0.0274549	0.775652	0.110333	Not Significant
DYNC1I2	-0.000329266	0.994134	0.0025551	Not Significant
APBB1IP	0.203588	0.0601009	1.22112	Upregulated
LRCH4	-0.0518396	0.432064	0.364451	Not Significant
FAM76B	0.0302085	0.483016	0.316038	Not Significant
SIRT6	-0.0905452	0.150811	0.821566	Not Significant
POLD3	-0.0488863	0.344479	0.462837	Not Significant
ACTN2	0.235964	0.0973789	1.01154	Upregulated
CAPZB	-0.0477243	0.335404	0.474432	Not Significant
GPR137B	0.108867	0.0954917	1.02003	Not Significant
NAALAD2	-0.00779088	0.943524	0.025247	Not Significant
SLC25A43	0.000207875	0.996668	0.00144929	Not Significant
UBE2A	-0.0206008	0.635488	0.196893	Not Significant
FGFR1	-0.142385	0.330862	0.480353	Not Significant
FKBP6	-0.00493877	0.420553	0.376179	Not Significant
SMC1B	-0.248347	0.0272667	1.56437	Downregulated
FBLN1	-0.0653927	0.763216	0.117352	Not Significant
ITGA8	-0.147852	0.384598	0.414993	Not Significant
CST7	0.00945672	0.9389	0.0273807	Not Significant
MAP2	-0.149575	0.0851583	1.06977	Not Significant
PIAS2	-0.0337444	0.526805	0.27835	Not Significant
AMPH	-0.00776323	0.919327	0.0365301	Not Significant
ARAF	-0.0606225	0.214841	0.667884	Not Significant
MCCC1	-0.015603	0.761231	0.118483	Not Significant
LAMP3	-0.141737	0.463366	0.334075	Not Significant
FAP	0.153937	0.386456	0.4129	Not Significant
NEBL	-0.164564	0.148201	0.829149	Not Significant
ACER3	0.0555942	0.36129	0.442144	Not Significant
UBE2K	-0.047198	0.357552	0.446661	Not Significant
PIK3C3	-0.0332587	0.625076	0.204067	Not Significant
N4BP2	0.0129472	0.835684	0.0779577	Not Significant
TULP3	0.0162178	0.779825	0.108003	Not Significant
SYNJ2	-0.0282709	0.664792	0.177314	Not Significant
ADCY2	0.0271064	0.805252	0.094068	Not Significant
PPP2R5C	0.0451585	0.375581	0.425296	Not Significant
PMS2P1	0.0528027	0.262885	0.580234	Not Significant
RBFOX1	0.0207095	0.79	0.102373	Not Significant
GNB1	-0.0219135	0.499946	0.301077	Not Significant
HOXA9	-0.113673	0.43711	0.359409	Not Significant
EDN1	-0.0368491	0.772067	0.112345	Not Significant
MLLT10	0.0257656	0.506429	0.295482	Not Significant
ZCWPW1	-0.0134654	0.831914	0.0799217	Not Significant
ADCYAP1R1	-0.0411491	0.430284	0.366245	Not Significant
FGF20	0.0173357	0.915969	0.0381195	Not Significant
P2RY10	0.198406	0.115047	0.939125	Not Significant
ITM2A	0.165833	0.289174	0.538841	Not Significant
VDAC3	0.000749509	0.989238	0.00469904	Not Significant
PCM1	0.00808655	0.91203	0.039991	Not Significant
TNRC6C	-0.0142828	0.84058	0.0754208	Not Significant
CBFA2T2	-0.0287401	0.573138	0.241741	Not Significant
ITCH	-0.00200766	0.966517	0.0147904	Not Significant
PKD2L2	0.0208318	0.140231	0.853157	Not Significant
TP53INP2	-0.100913	0.250065	0.601947	Not Significant
SDF4	-0.102518	0.0393617	1.40493	Not Significant
MYH7B	-0.256225	0.265117	0.576563	Not Significant
BPIFB2	-0.03294	0.723431	0.140603	Not Significant
TP73	-0.0661464	0.502829	0.29858	Not Significant
TOLLIP	0.00749905	0.89496	0.0481965	Not Significant
UBE2D4	0.0733374	0.163017	0.787768	Not Significant
CLUL1	-0.0140802	0.838077	0.0767163	Not Significant
RUNX1T1	-0.0378703	0.79272	0.10088	Not Significant
CDH17	-0.427411	0.112139	0.950245	Downregulated
THOC1	-0.0246633	0.653687	0.18463	Not Significant
FKBP7	0.0825467	0.328973	0.482839	Not Significant
OSBPL6	-0.120094	0.271132	0.566818	Not Significant
SLC1A3	0.356344	0.00183291	2.73686	Upregulated
XRCC5	0.0301142	0.541695	0.266245	Not Significant
LXN	0.101428	0.391895	0.406831	Not Significant
SP140	0.113238	0.433718	0.362793	Not Significant
MKNK1	0.0226692	0.68179	0.166349	Not Significant
TNS1	0.0417822	0.724997	0.139664	Not Significant
REXO1	-0.0691262	0.255982	0.591791	Not Significant
SAR1A	0.0129387	0.778184	0.108918	Not Significant
CDC14A	-0.0563044	0.316532	0.499583	Not Significant
RAPGEF3	-0.0965928	0.330172	0.48126	Not Significant
CEACAM1	-0.245034	0.139914	0.854138	Downregulated
SENP1	0.0486844	0.287583	0.541237	Not Significant
DUSP13	0.103778	0.00826164	2.08293	Not Significant
CIC	-0.0986299	0.190201	0.720787	Not Significant
LIPE	-0.245991	0.0209241	1.67935	Downregulated
FDFT1	-0.104788	0.214312	0.668954	Not Significant
PAFAH1B3	-0.162313	0.0652992	1.18509	Not Significant
OPHN1	-0.0171631	0.775433	0.110456	Not Significant
AFM	0.374171	0.258769	0.587087	Not Significant
KIF22	0.0372439	0.56159	0.250581	Not Significant
SCGN	-0.0699612	0.610012	0.214662	Not Significant
PGM1	0.0717735	0.440116	0.356433	Not Significant
DDX1	-0.0148712	0.772185	0.112279	Not Significant
DNM2	-0.110747	0.0348746	1.45749	Not Significant
EPB41L2	0.017095	0.823447	0.0843646	Not Significant
RIMS1	-0.0207734	0.593024	0.226928	Not Significant
MOXD1	-0.0042042	0.983457	0.00724477	Not Significant
STX7	0.0768593	0.167914	0.774914	Not Significant
RABL2B	0.0084475	0.846347	0.0724516	Not Significant
KEAP1	0.0402495	0.224846	0.648115	Not Significant
DDX43	0.100507	0.541819	0.266145	Not Significant
PTPRH	-0.308533	0.0494805	1.30557	Downregulated
DCT	0.0365009	0.508616	0.29361	Not Significant
SLC35C2	0.0361406	0.481143	0.317725	Not Significant
CRYBG3	-0.0181253	0.791115	0.10176	Not Significant
EPHA6	-0.011739	0.736798	0.132652	Not Significant
SCTR	-0.150266	0.377536	0.423042	Not Significant
RFX3	-0.0308179	0.534819	0.271793	Not Significant
RIF1	0.0120296	0.773782	0.111381	Not Significant
RAB21	-0.0142733	0.817629	0.0874438	Not Significant
SLC4A4	-0.15956	0.246	0.609064	Not Significant
SMARCA2	0.0204846	0.762906	0.117529	Not Significant
RDH8	-0.0211355	0.0310257	1.50828	Not Significant
SESN1	0.262516	0.0366451	1.43598	Upregulated
MID2	0.0277953	0.713076	0.146864	Not Significant
COL5A3	-0.119229	0.39622	0.402064	Not Significant
SRCAP	0.0130077	0.797399	0.0983243	Not Significant
CPB2	0.385127	0.222131	0.653391	Not Significant
CHRNA3	-0.0311052	0.698049	0.156114	Not Significant
KCNN2	0.0654162	0.516231	0.287156	Not Significant
CNOT4	0.0422771	0.124236	0.905752	Not Significant
PSEN1	0.0699649	0.129287	0.888446	Not Significant
CPOX	-0.019423	0.664307	0.177631	Not Significant
CLDND1	0.013982	0.775745	0.110281	Not Significant
MOK	0.0694025	0.242472	0.615338	Not Significant
HSP90AA1	0.0681347	0.438213	0.358315	Not Significant
RBL1	0.0045019	0.949509	0.022501	Not Significant
DLGAP4	-0.000712856	0.989795	0.00445471	Not Significant
IGSF9B	-0.0286933	0.82955	0.0811576	Not Significant
CFHR2	0.442902	0.24354	0.61343	Not Significant
CROCCP3	-0.12355	0.123567	0.908099	Not Significant
NDC80	0.0395822	0.732541	0.135168	Not Significant
AP4E1	-0.00561274	0.915978	0.0381151	Not Significant
RSBN1	-0.00598658	0.880821	0.0551122	Not Significant
MAGI3	-0.0428007	0.572956	0.241879	Not Significant
CXCL2	-0.232171	0.150784	0.821646	Downregulated
AFP	0.0786722	0.281934	0.549852	Not Significant
COL4A4	-0.0820112	0.546009	0.2628	Not Significant
TCF7	-0.0780573	0.48287	0.316169	Not Significant
OSTM1	0.0798939	0.0303712	1.51754	Not Significant
CDH7	0.0783436	0.149554	0.825202	Not Significant
IMPG2	0.056931	0.211373	0.674951	Not Significant
PCNP	-0.0470007	0.256228	0.591373	Not Significant
EXD2	-0.050443	0.197473	0.704493	Not Significant
ARG2	-0.324038	0.0417401	1.37945	Downregulated
MEF2C	0.0686651	0.49071	0.309175	Not Significant
CACNA1S	0.256256	0.0113921	1.9434	Upregulated
PKP1	-0.194265	0.163361	0.786853	Not Significant
UBA5	-0.0741965	0.107849	0.967184	Not Significant
STK17B	0.0438502	0.627703	0.202246	Not Significant
CDC14B	0.0730039	0.192964	0.714524	Not Significant
ZNF510	0.0245813	0.580098	0.236499	Not Significant
LRP2	-0.298947	0.16024	0.795229	Downregulated
ZNF506	0.0332172	0.574185	0.240948	Not Significant
JMJD4	-0.0227093	0.680146	0.167398	Not Significant
DUSP12	-0.0450033	0.27755	0.556658	Not Significant
AACS	-0.144309	0.0152869	1.81568	Not Significant
SLC13A1	-0.0486584	0.0675736	1.17022	Not Significant
CADPS2	0.00906214	0.921268	0.0356141	Not Significant
PCDHB4	0.115439	0.14743	0.831415	Not Significant
PCDHA6	-0.0263138	0.697117	0.156694	Not Significant
PCDHGA2	0.0934926	0.325291	0.487729	Not Significant
HSPB11	0.0955762	0.152973	0.815386	Not Significant
PHLPP1	0.0342869	0.642933	0.191834	Not Significant
ATP8B1	-0.0761385	0.396942	0.401273	Not Significant
IL12RB2	0.199991	0.039551	1.40284	Not Significant
SMARCD3	-0.133947	0.210016	0.677747	Not Significant
WDR70	-0.000959812	0.981011	0.00832609	Not Significant
MPP4	-0.00825688	0.767045	0.115179	Not Significant
STRADB	0.130346	0.07231	1.1408	Not Significant
BZW1	-0.00607852	0.913853	0.0391239	Not Significant
PGR	-0.0125402	0.897165	0.0471279	Not Significant
C1QTNF3	-0.00679376	0.937456	0.0280491	Not Significant
ME2	0.0329027	0.654139	0.18433	Not Significant
C5orf22	0.0781376	0.149985	0.823952	Not Significant
CCNT2	0.0308664	0.486833	0.31262	Not Significant
FAM135A	0.0113025	0.886257	0.0524405	Not Significant
COL19A1	-0.0267683	0.798251	0.0978608	Not Significant
EPB41L3	0.00322057	0.97469	0.0111333	Not Significant
COBLL1	0.119864	0.107584	0.968251	Not Significant
DLG3	-0.150777	0.0660361	1.18022	Not Significant
KCNK2	0.15551	0.152791	0.815902	Not Significant
SERTAD4	-0.049865	0.719021	0.143259	Not Significant
TRAF5	-0.078842	0.298136	0.525586	Not Significant
MRPL22	0.0160909	0.806043	0.093642	Not Significant
GEMIN5	0.00451052	0.901098	0.0452281	Not Significant
OPRK1	0.0172747	0.144266	0.840837	Not Significant
NFE2L1	0.0593107	0.152322	0.817238	Not Significant
SEMA5B	0.0862626	0.463308	0.33413	Not Significant
GSK3B	-0.0186887	0.619683	0.20783	Not Significant
ITGB5	0.00696821	0.935799	0.0288175	Not Significant
ERC1	-0.0414523	0.522309	0.282073	Not Significant
XPO1	0.0715798	0.309697	0.509063	Not Significant
RNF13	0.0932977	0.109426	0.960879	Not Significant
TRPM3	-0.0844199	0.51831	0.28541	Not Significant
PALB2	0.0911213	0.0625995	1.20343	Not Significant
LYRM2	0.101144	0.0844346	1.07348	Not Significant
BCKDHB	0.154555	0.0321535	1.49277	Not Significant
KAT6A	-0.00998549	0.840684	0.0753672	Not Significant
ULK2	-0.0357558	0.535406	0.271317	Not Significant
GRHL2	-0.150083	0.356098	0.44843	Not Significant
TNPO1	-0.0194655	0.641018	0.19313	Not Significant
PLOD1	0.0343921	0.601307	0.220904	Not Significant
P2RX5	-0.0229915	0.64342	0.191505	Not Significant
ITGAE	0.27704	0.00350713	2.45505	Upregulated
DIS3	0.0421039	0.516474	0.286952	Not Significant
PIBF1	0.0659005	0.348932	0.45726	Not Significant
TDRD3	0.00954429	0.888122	0.0515272	Not Significant
NUFIP1	0.0541173	0.502263	0.299069	Not Significant
PDS5B	0.0489258	0.41711	0.37975	Not Significant
OXCT1	0.0089766	0.929051	0.0319602	Not Significant
RRAGB	-0.0155109	0.73583	0.133223	Not Significant
EPYC	-0.0982044	0.613262	0.212354	Not Significant
CYLD	0.0953295	0.175947	0.754619	Not Significant
SLC27A5	0.114527	0.583803	0.233734	Not Significant
ZNF324	-0.078096	0.213908	0.669772	Not Significant
ZNF671	-0.00825583	0.933969	0.0296676	Not Significant
ZNF416	0.0322009	0.424443	0.37218	Not Significant
ZNF586	0.000626346	0.991622	0.00365397	Not Significant
ZNF446	-0.0675908	0.186737	0.72877	Not Significant
ZNF264	0.00930034	0.866111	0.0624267	Not Significant
RPS5	-0.0506408	0.355936	0.448628	Not Significant
FAT1	-0.00457423	0.957275	0.0189631	Not Significant
CHMP2B	0.060628	0.334838	0.475166	Not Significant
SMAP2	-0.0066382	0.938922	0.0273706	Not Significant
PPIE	0.0555054	0.163289	0.787044	Not Significant
ZMPSTE24	0.0597186	0.306562	0.513482	Not Significant
STARD7	0.0154811	0.730695	0.136264	Not Significant
NOA1	0.0678528	0.0831139	1.08033	Not Significant
REST	0.0538067	0.0758189	1.12022	Not Significant
HAL	0.0872504	0.567612	0.245948	Not Significant
SSH1	-0.0176221	0.787201	0.103915	Not Significant
GSTP1	-0.0813404	0.304333	0.516651	Not Significant
APLP2	-0.0669922	0.29983	0.523125	Not Significant
SLCO1A2	0.178164	0.132879	0.876542	Not Significant
WBP11	0.0561175	0.337011	0.472355	Not Significant
EIF3I	-0.0571395	0.278691	0.554877	Not Significant
NKAIN1	0.0508894	0.0730254	1.13653	Not Significant
COL16A1	-0.228423	0.215959	0.665629	Not Significant
TXLNA	-0.085837	0.0517135	1.2864	Not Significant
APOB	0.377662	0.412816	0.384244	Not Significant
NCOA1	-0.0235053	0.591739	0.22787	Not Significant
AGBL5	0.0381057	0.624894	0.204193	Not Significant
EFR3B	-0.126737	0.0303279	1.51816	Not Significant
KIF3C	0.0469332	0.599405	0.22228	Not Significant
RAB10	0.0137113	0.788845	0.103008	Not Significant
GCKR	0.228507	0.25276	0.597292	Not Significant
HADHA	0.0282845	0.471784	0.326257	Not Significant
MAPRE3	-0.0758655	0.310361	0.508133	Not Significant
CAD	-0.0190227	0.765264	0.116189	Not Significant
CD59	0.123133	0.0652076	1.1857	Not Significant
CD82	-0.046735	0.44068	0.355876	Not Significant
BCORL1	0.00514636	0.940212	0.0267744	Not Significant
ATRX	-0.00127695	0.984566	0.00675515	Not Significant
FCN1	0.0945171	0.521042	0.283127	Not Significant
MYNN	-0.0233169	0.621186	0.206779	Not Significant
MECOM	-0.0823359	0.445685	0.350972	Not Significant
SCAMP1	0.0185645	0.694685	0.158212	Not Significant
PREP	0.0461533	0.54885	0.260547	Not Significant
HACE1	0.0434222	0.479684	0.319045	Not Significant
SEH1L	-0.034436	0.559178	0.25245	Not Significant
WDR47	0.0214009	0.717832	0.143977	Not Significant
WDFY1	0.0733418	0.0259648	1.58561	Not Significant
OVGP1	-0.0160089	0.818216	0.0871321	Not Significant
SLC25A24	0.0135767	0.768877	0.114143	Not Significant
MAP3K4	-0.03059	0.473023	0.325118	Not Significant
PILRA	0.194816	0.0258146	1.58813	Not Significant
IGSF9	-0.138111	0.363438	0.43957	Not Significant
ABCB1	-0.026598	0.878455	0.0562803	Not Significant
ZNF213	0.0763097	0.202536	0.693498	Not Significant
AKR1B1	0.0873425	0.335643	0.474122	Not Significant
CPNE3	0.0487261	0.466315	0.33132	Not Significant
CTTN	-0.082805	0.128862	0.889873	Not Significant
WNT11	0.0192583	0.937572	0.0279955	Not Significant
MTIF2	0.0249712	0.679603	0.167745	Not Significant
DDHD2	-0.00178165	0.981731	0.00800767	Not Significant
TTC39A	-0.340712	0.0201897	1.69487	Downregulated
EPS15	0.0657963	0.263443	0.579313	Not Significant
ORC1	-0.0756459	0.493092	0.307072	Not Significant
MGST2	0.094443	0.231882	0.634733	Not Significant
CHERP	0.0094907	0.879646	0.0556921	Not Significant
ATG16L1	-0.0225184	0.535714	0.271067	Not Significant
USP40	0.0943144	0.027918	1.55412	Not Significant
POMGNT1	0.0167958	0.636159	0.196434	Not Significant
RAD54L	-0.0151248	0.891322	0.0499654	Not Significant
MAST2	-0.0716373	0.38433	0.415296	Not Significant
DNAJA1	0.053049	0.328098	0.483997	Not Significant
B4GALT1	0.0130055	0.775274	0.110545	Not Significant
CHMP5	-0.00110151	0.981878	0.00794225	Not Significant
NFX1	-0.0340464	0.363555	0.43943	Not Significant
AQP6	0.0705016	0.282078	0.54963	Not Significant
DIMT1	0.028913	0.40569	0.391805	Not Significant
IPO11	0.0318253	0.5775	0.238448	Not Significant
FOLH1	0.326484	0.0183123	1.73726	Upregulated
EIF2AK1	-0.0319027	0.598274	0.2231	Not Significant
NME8	0.215244	0.0197101	1.70531	Upregulated
EPDR1	0.0803422	0.484945	0.314308	Not Significant
SNX10	0.331534	0.000865467	3.06275	Upregulated
SEPHS1	0.0273593	0.601366	0.220861	Not Significant
MRPL28	0.0310988	0.474147	0.324087	Not Significant
HBQ1	0.076988	0.344934	0.462264	Not Significant
ITPKC	-0.198883	0.00435672	2.36084	Not Significant
CEACAM6	-0.649828	0.0133049	1.87599	Downregulated
FAT2	-0.0375253	0.367946	0.434216	Not Significant
RBM22	-0.00481453	0.8834	0.0538426	Not Significant
TMED2	0.0120429	0.824461	0.0838298	Not Significant
ZFAND6	0.0204572	0.691609	0.160139	Not Significant
HSD17B2	-0.25375	0.228558	0.641003	Not Significant
TXLNG	-0.100499	0.158023	0.801279	Not Significant
PPEF1	0.0374354	0.704665	0.152018	Not Significant
LAT2	-0.00210159	0.976098	0.0105065	Not Significant
HUWE1	-0.0534011	0.103408	0.985448	Not Significant
ZW10	0.0402499	0.300543	0.522093	Not Significant
ALG9	0.0338229	0.439921	0.356625	Not Significant
MYBPC2	0.101661	0.544439	0.264051	Not Significant
NOX4	0.139643	0.405648	0.39185	Not Significant
ACOX3	0.0118446	0.805135	0.0941313	Not Significant
MTMR2	0.0148242	0.809368	0.0918538	Not Significant
PPP1R15A	-0.142821	0.0470196	1.32772	Not Significant
HSD17B14	0.166879	0.0959612	1.0179	Not Significant
TRIP6	0.12797	0.215217	0.667123	Not Significant
ACHE	-0.17485	0.171937	0.764631	Not Significant
FTL	0.0790722	0.315767	0.500633	Not Significant
SRRT	-0.0957633	0.0170515	1.76824	Not Significant
BAX	0.00211332	0.966059	0.0149963	Not Significant
NLK	-0.011995	0.760721	0.118775	Not Significant
PIGS	-0.0744946	0.0755269	1.1219	Not Significant
ADAMTS2	0.101516	0.478334	0.320269	Not Significant
ATXN7L3	-0.0177079	0.675669	0.170266	Not Significant
PGS1	-0.0859563	0.113635	0.944487	Not Significant
PSMC5	-0.0930389	0.0522336	1.28205	Not Significant
UIMC1	-0.0958663	0.0265598	1.57578	Not Significant
CETP	0.0753268	0.579824	0.236704	Not Significant
MMP2	-0.0299076	0.887307	0.0519259	Not Significant
MT3	0.277374	0.0149909	1.82417	Upregulated
LPCAT2	0.164645	0.0535612	1.27115	Not Significant
GNAO1	0.132357	0.152442	0.816896	Not Significant
OGFOD1	0.0215324	0.504356	0.297263	Not Significant
SH3BP2	-0.0432738	0.4613	0.336017	Not Significant
NOP14	-0.0752918	0.190858	0.719289	Not Significant
ADD1	-0.0252429	0.576303	0.239349	Not Significant
L2HGDH	-0.029886	0.694024	0.158625	Not Significant
TXNDC16	0.0537274	0.457387	0.339716	Not Significant
NID2	0.0411665	0.764181	0.116804	Not Significant
GMCL1	-0.00851933	0.852411	0.0693508	Not Significant
SF3B2	-0.0441652	0.182492	0.738756	Not Significant
GNAS	0.0327466	0.56392	0.248782	Not Significant
DNM1L	0.0104196	0.849503	0.070835	Not Significant
PTHLH	0.16747	0.117743	0.929064	Not Significant
PHACTR3	-0.197505	0.0737612	1.13217	Not Significant
ERGIC2	0.110937	0.132146	0.878945	Not Significant
TFAP2C	-0.109854	0.461233	0.33608	Not Significant
AURKA	-0.0858817	0.543597	0.264723	Not Significant
CASS4	-0.221917	0.076235	1.11785	Downregulated
PIR	0.0636171	0.436445	0.36007	Not Significant
RFX2	-0.11706	0.109162	0.961929	Not Significant
METTL2A	-0.108036	0.0293699	1.5321	Not Significant
SULT2B1	-0.268187	0.137196	0.862659	Downregulated
ALG6	0.100439	0.1847	0.733534	Not Significant
PTPN4	-0.0358263	0.50077	0.300361	Not Significant
DDX18	-0.0209272	0.690056	0.161115	Not Significant
KHSRP	-0.0342687	0.410198	0.387006	Not Significant
GNA11	-0.0706452	0.219212	0.659136	Not Significant
ASAP3	-0.0541187	0.652153	0.185651	Not Significant
EDEM2	0.0108626	0.794594	0.0998546	Not Significant
DNMT3B	0.00549757	0.940908	0.026453	Not Significant
REM1	0.0560291	0.659022	0.1811	Not Significant
TPX2	-0.0816635	0.573312	0.241609	Not Significant
FER1L4	-0.202609	0.186409	0.729533	Downregulated
PDRG1	-0.0223793	0.758233	0.120198	Not Significant
EPB41L1	-0.0796676	0.301135	0.521238	Not Significant
SLC15A1	-0.070008	0.731893	0.135552	Not Significant
DOCK9	-0.025555	0.645054	0.190404	Not Significant
ANKRD10	0.0433906	0.517699	0.285923	Not Significant
TGDS	0.121907	0.0841992	1.07469	Not Significant
DOCK3	-0.0989994	0.11526	0.938323	Not Significant
C3orf18	-0.0024717	0.970866	0.0128408	Not Significant
COQ9	-0.0148198	0.772967	0.111839	Not Significant
TMEM40	0.0195984	0.666049	0.176494	Not Significant
KIF9	-0.00723058	0.920012	0.0362066	Not Significant
ARHGAP28	-0.0204321	0.874241	0.0583689	Not Significant
CRLS1	0.0595652	0.510454	0.292043	Not Significant
PPP1R13B	-0.00014575	0.99794	0.000895742	Not Significant
ATRN	0.105118	0.19842	0.702414	Not Significant
SMOX	-0.0632739	0.503087	0.298357	Not Significant
SIGLEC1	0.235761	0.0676789	1.16955	Upregulated
FKBP1A	-0.0486191	0.315934	0.500404	Not Significant
NSFL1C	-0.0539626	0.278846	0.554636	Not Significant
SLC4A11	-0.0815037	0.576236	0.239399	Not Significant
C20orf194	-0.00167948	0.985865	0.00618269	Not Significant
ZNF343	-0.0519287	0.304006	0.517118	Not Significant
EBF4	-0.151285	0.193968	0.71227	Not Significant
CPXM1	-0.154821	0.43289	0.363623	Not Significant
MAVS	0.018891	0.748983	0.125528	Not Significant
F11	0.260952	0.276232	0.558725	Not Significant
XRN2	-0.0266425	0.644889	0.190515	Not Significant
DYNLL1	0.0460089	0.417755	0.379079	Not Significant
TESC	-0.194109	0.251993	0.598611	Not Significant
SNX5	-0.0101626	0.883502	0.0537925	Not Significant
RPL6	0.0063129	0.909671	0.0411156	Not Significant
SIRPG	0.321029	0.0199537	1.69998	Upregulated
MAPKAPK5	-0.0502059	0.272496	0.56464	Not Significant
P2RX7	0.324812	0.00298538	2.525	Upregulated
ESF1	0.00530721	0.935598	0.0289109	Not Significant
RBBP9	0.0587567	0.279813	0.553132	Not Significant
ANAPC5	-0.00032832	0.994103	0.00256854	Not Significant
SLC23A2	0.0616276	0.368485	0.43358	Not Significant
TMEM230	0.0633945	0.232633	0.633329	Not Significant
DZANK1	-0.00107686	0.984108	0.00695728	Not Significant
KDM2B	0.0224813	0.629254	0.201174	Not Significant
LHX5	0.0835326	0.00998024	2.00086	Not Significant
TASP1	-0.0127048	0.832329	0.0797048	Not Significant
OAS1	0.0450571	0.558553	0.252936	Not Significant
RPLP0	-0.0896474	0.276743	0.557924	Not Significant
PXN	-0.0651994	0.288134	0.540405	Not Significant
SIRT4	0.137917	0.020318	1.69212	Not Significant
RPH3A	-0.0266938	0.145248	0.837889	Not Significant
KIF16B	-0.0894169	0.243541	0.613429	Not Significant
TRMT6	-0.0914874	0.252969	0.596933	Not Significant
CHGB	-0.127218	0.495964	0.30455	Not Significant
PEBP1	0.162925	0.039877	1.39928	Not Significant
TBX5	-0.335579	0.139778	0.85456	Downregulated
BRAP	-0.00143855	0.965591	0.0152069	Not Significant
ERP29	0.0866162	0.0723838	1.14036	Not Significant
NOS1	-0.000548484	0.991914	0.00352613	Not Significant
FUS	-0.0409138	0.313769	0.50339	Not Significant
IGBP1	-0.0547775	0.351027	0.45466	Not Significant
FXYD5	-0.0776859	0.273282	0.563389	Not Significant
ZNF302	0.0994565	0.112694	0.948099	Not Significant
GRAMD1A	-0.00678067	0.936684	0.028407	Not Significant
FXYD3	-0.38865	0.0565075	1.24789	Downregulated
HEPH	-0.0556131	0.694628	0.158247	Not Significant
CMTM1	0.0539353	0.498574	0.302271	Not Significant
KCNH4	0.0139443	0.869584	0.0606883	Not Significant
GANAB	-0.00166747	0.962611	0.0165492	Not Significant
GMIP	-0.0607179	0.339874	0.468682	Not Significant
RBM41	0.0303163	0.543378	0.264898	Not Significant
BIRC5	-0.0364261	0.770339	0.113318	Not Significant
LAG3	0.420816	0.00066789	3.1753	Upregulated
MLF2	0.0944088	0.110923	0.95498	Not Significant
ZBTB25	0.0208741	0.670355	0.173695	Not Significant
NECAP1	0.0656135	0.239103	0.621415	Not Significant
ARHGAP4	-0.0401236	0.675225	0.170551	Not Significant
ANKRD24	0.0399852	0.608679	0.215612	Not Significant
DHX32	-0.0195267	0.772967	0.111839	Not Significant
RCOR1	0.033182	0.509886	0.292527	Not Significant
LTBP4	-0.127728	0.252184	0.598283	Not Significant
BLVRB	0.0303067	0.639489	0.194167	Not Significant
SLC9A1	-0.0463605	0.338895	0.469935	Not Significant
SPTLC1	0.025187	0.583259	0.234139	Not Significant
PAPOLA	0.0512919	0.28153	0.550475	Not Significant
CCNK	0.0247151	0.614884	0.211207	Not Significant
PCBP4	-0.116929	0.0344279	1.46309	Not Significant
RGS1	-0.241556	0.149345	0.82581	Downregulated
YPEL3	0.151404	0.0786665	1.10421	Not Significant
MRPS33	0.0854947	0.294664	0.530672	Not Significant
NDUFB2	0.0401802	0.448803	0.347944	Not Significant
NUDC	-0.0536708	0.36846	0.43361	Not Significant
MAEA	-0.0693213	0.12249	0.911899	Not Significant
ICAM1	0.0195109	0.831432	0.0801732	Not Significant
STRN4	-0.0786675	0.0688916	1.16183	Not Significant
IRAK3	0.0492427	0.643127	0.191703	Not Significant
LYZ	0.322125	0.0246067	1.60895	Upregulated
SI	-0.0589292	0.819288	0.0865633	Not Significant
MUL1	-2.68829e-05	0.999346	0.000284026	Not Significant
TFAP4	0.044268	0.611862	0.213347	Not Significant
PDCD7	-0.0430896	0.390461	0.408422	Not Significant
SPG21	0.026934	0.480027	0.318734	Not Significant
FETUB	0.223766	0.272091	0.565285	Not Significant
DNAJB11	-0.1159	0.0260449	1.58428	Not Significant
THPO	0.0880425	0.357431	0.446807	Not Significant
CHRD	0.0367702	0.801988	0.0958323	Not Significant
FLT3LG	0.0545794	0.599445	0.222251	Not Significant
RAB11FIP3	-0.0328822	0.57869	0.237554	Not Significant
GNPTG	0.0294948	0.543149	0.265081	Not Significant
ZNF268	0.0720597	0.220298	0.656989	Not Significant
GOLGA3	-0.0912396	0.0774569	1.11094	Not Significant
PABPC4	0.0215904	0.558027	0.253345	Not Significant
CD209	0.114733	0.46702	0.330664	Not Significant
CERS4	-0.0694456	0.515946	0.287396	Not Significant
MCOLN1	0.0590493	0.407398	0.389981	Not Significant
USP48	-0.0591875	0.191074	0.718799	Not Significant
EFNB1	-0.0578804	0.447323	0.349379	Not Significant
PDPR	-0.005998	0.930891	0.0311012	Not Significant
GLG1	0.0271463	0.522293	0.282086	Not Significant
KIF4A	-0.154321	0.225845	0.64619	Not Significant
TNRC6A	-0.0104213	0.798611	0.0976648	Not Significant
PLEKHG2	-0.103288	0.290318	0.537127	Not Significant
DLL3	-0.0994122	0.40091	0.396953	Not Significant
NAT14	-0.133423	0.0918037	1.03714	Not Significant
PITPNM2	-0.0792937	0.183272	0.736905	Not Significant
EXOC1	0.0284539	0.50413	0.297457	Not Significant
RBM27	-0.0413203	0.194921	0.710141	Not Significant
POU4F3	-0.0141264	0.700338	0.154693	Not Significant
OSBPL8	0.0931517	0.128305	0.891756	Not Significant
NLRC4	0.108832	0.245943	0.609165	Not Significant
PUS7	-0.0364495	0.628829	0.201467	Not Significant
LAMB4	-0.0757842	0.1341	0.872571	Not Significant
NRCAM	-0.067549	0.645039	0.190414	Not Significant
LAMB1	-0.115624	0.231831	0.634829	Not Significant
SLC26A4	0.00461621	0.948066	0.0231616	Not Significant
SLC26A3	-0.660276	0.0403472	1.39419	Downregulated
DLD	0.0271457	0.639583	0.194103	Not Significant
WDR7	0.0242679	0.754164	0.122534	Not Significant
TXNL1	0.104817	0.121441	0.915636	Not Significant
IL5RA	0.0576612	0.329324	0.482377	Not Significant
ABCC6	0.085063	0.619736	0.207794	Not Significant
CMTM6	0.0891655	0.171274	0.766308	Not Significant
ITGA6	-0.170008	0.0926125	1.03333	Not Significant
RAPGEF4	-0.120778	0.197773	0.703833	Not Significant
SMPX	0.16309	0.159414	0.797475	Not Significant
FH	0.0195326	0.798822	0.0975498	Not Significant
SEL1L3	-0.0496099	0.439733	0.356811	Not Significant
TF	0.530655	0.145254	0.837872	Upregulated
CDV3	-0.0504968	0.237788	0.62381	Not Significant
MYO15A	0.0252509	0.671035	0.173255	Not Significant
ALKBH5	0.0163382	0.733709	0.134476	Not Significant
APOH	0.445626	0.309011	0.510026	Not Significant
NLRP1	-0.0638814	0.596515	0.224379	Not Significant
PITPNM3	-0.0237219	0.800188	0.0968079	Not Significant
SPAG7	-0.0109001	0.803454	0.0950391	Not Significant
ORC6	-0.0415836	0.69783	0.156251	Not Significant
ZFHX4	0.328573	0.0825182	1.08345	Upregulated
CPA1	-0.0273405	0.486693	0.312745	Not Significant
ZC3HC1	0.019858	0.586309	0.231874	Not Significant
ESR1	0.238346	0.0621162	1.2068	Upregulated
RGS17	0.0414232	0.701557	0.153937	Not Significant
ANGPT2	0.000554375	0.996046	0.00172057	Not Significant
TMEM101	0.0485927	0.402538	0.395193	Not Significant
CD200	-0.0105414	0.915418	0.0383806	Not Significant
CCDC80	0.143626	0.506566	0.295364	Not Significant
CMA1	-0.011124	0.911307	0.0403353	Not Significant
PSME1	0.0889772	0.147141	0.832267	Not Significant
PPP2R3C	0.0599109	0.276924	0.55764	Not Significant
HAUS4	0.0372345	0.501439	0.299782	Not Significant
JPH4	-0.0262764	0.534119	0.272362	Not Significant
MYH7	0.52187	0.00352651	2.45266	Upregulated
CEBPE	0.0401954	0.163754	0.785807	Not Significant
SLC7A8	0.0380972	0.706141	0.151109	Not Significant
OSGEP	-0.0147522	0.750939	0.124395	Not Significant
SLC22A17	-0.098854	0.380286	0.419889	Not Significant
RNF31	-0.00520275	0.914712	0.0387158	Not Significant
SCFD1	-0.014487	0.809331	0.091874	Not Significant
G2E3	0.0439663	0.459543	0.337674	Not Significant
HECTD1	0.0248966	0.619562	0.207915	Not Significant
HNRNPC	-0.023807	0.613854	0.211935	Not Significant
RPGRIP1	0.0593099	0.155243	0.808987	Not Significant
SUPT16H	-0.0240527	0.658008	0.181769	Not Significant
TOX4	0.0355771	0.341306	0.466856	Not Significant
GEMIN2	0.0181129	0.691273	0.16035	Not Significant
TGM1	0.00711183	0.927518	0.0326777	Not Significant
TINF2	0.0245563	0.54839	0.260911	Not Significant
DAZL	0.0322742	0.552348	0.257787	Not Significant
TBL1Y	-0.0416484	0.684555	0.164591	Not Significant
SEMA6A	-0.233313	0.0578661	1.23758	Downregulated
TRPM7	0.0545048	0.276953	0.557594	Not Significant
TYRO3	-0.0714207	0.467754	0.329983	Not Significant
WDR76	-0.0329168	0.721597	0.141705	Not Significant
CAPN3	0.0408222	0.625706	0.20363	Not Significant
SNAP23	0.00205171	0.972331	0.0121858	Not Significant
TBX15	0.272979	0.0132647	1.8773	Upregulated
PHGDH	-0.0631647	0.666722	0.176055	Not Significant
COL9A3	0.00305276	0.991035	0.00391095	Not Significant
EZR	-0.211188	0.0121197	1.91651	Downregulated
MYL6	-0.0358762	0.459759	0.33747	Not Significant
TEKT2	0.0660957	0.53932	0.268153	Not Significant
CLSPN	-0.0807076	0.414704	0.382262	Not Significant
RFFL	0.0313584	0.499245	0.301686	Not Significant
UNC13D	-0.0992722	0.335614	0.47416	Not Significant
MFSD11	0.000622069	0.988694	0.00493827	Not Significant
DPYSL2	-0.0536148	0.549514	0.260021	Not Significant
TGFB2	-0.156976	0.0649494	1.18742	Not Significant
GPATCH2	-0.0283247	0.527915	0.277436	Not Significant
NUP50	-0.038599	0.374152	0.426951	Not Significant
CDC45	-0.173897	0.155298	0.808834	Not Significant
COMT	0.000660594	0.990334	0.00421852	Not Significant
VNN3	0.221879	0.174429	0.75838	Upregulated
ECHDC1	0.0660189	0.317695	0.497989	Not Significant
LRRFIP2	-0.0382054	0.471147	0.326843	Not Significant
SEC22C	-0.03315	0.440583	0.355972	Not Significant
XYLB	0.105157	0.20653	0.685017	Not Significant
HDAC6	-0.028254	0.615959	0.210448	Not Significant
GABRP	0.180178	0.140386	0.852677	Not Significant
CDC6	-0.132905	0.277916	0.556086	Not Significant
UPRT	0.0668285	0.111859	0.95133	Not Significant
CDC23	0.0332895	0.449816	0.346965	Not Significant
AAAS	0.0307892	0.365702	0.436873	Not Significant
CBX5	0.0133056	0.825642	0.083208	Not Significant
FMO2	-0.123635	0.58729	0.231148	Not Significant
MSH2	0.00653556	0.922933	0.0348301	Not Significant
MAP3K1	-0.00204713	0.979204	0.00912692	Not Significant
DHPS	-0.0197189	0.64742	0.188814	Not Significant
HOOK2	-0.150131	0.0666383	1.17628	Not Significant
NXPE1	-0.389239	0.195063	0.709826	Downregulated
ARCN1	0.00872802	0.845718	0.0727747	Not Significant
EPB41L4B	-0.125746	0.393148	0.405444	Not Significant
TMEM38B	0.114312	0.261825	0.581988	Not Significant
PSMD5	0.0461304	0.170827	0.767444	Not Significant
PTGS1	0.070931	0.427072	0.369498	Not Significant
NUP188	-0.045062	0.304894	0.515852	Not Significant
CRAT	0.0583986	0.539662	0.267878	Not Significant
SH2D3C	0.0547842	0.620809	0.207042	Not Significant
NANS	-0.00681552	0.920781	0.0358437	Not Significant
TBC1D2	0.0301912	0.734744	0.133864	Not Significant
PDE6C	-0.00114589	0.894125	0.0486016	Not Significant
CWF19L1	-0.0193519	0.623483	0.205176	Not Significant
SEMA4G	0.0276945	0.832952	0.0793798	Not Significant
BTAF1	-0.0527763	0.420313	0.376427	Not Significant
IKZF5	0.0615022	0.0736604	1.13277	Not Significant
BLNK	0.142462	0.162669	0.788694	Not Significant
TLL2	-0.0562792	0.144895	0.838947	Not Significant
CYP26A1	-0.0157036	0.936266	0.0286008	Not Significant
TDRD1	0.237537	0.0169333	1.77126	Upregulated
SORBS1	0.0740555	0.421869	0.374822	Not Significant
CRTAC1	0.11305	0.594913	0.225546	Not Significant
BAMBI	-0.222902	0.130573	0.884148	Downregulated
IL11	-0.125615	0.106894	0.971048	Not Significant
MYO3A	-0.183313	0.191948	0.716817	Not Significant
WAC	0.0229643	0.553703	0.256723	Not Significant
CREM	-0.106034	0.0249851	1.60232	Not Significant
NUBP2	0.0550339	0.363869	0.439055	Not Significant
TPSD1	0.0379284	0.849919	0.0706223	Not Significant
HIVEP1	0.00649446	0.883731	0.0536801	Not Significant
TREM2	0.328094	0.0120986	1.91727	Upregulated
KCNK16	-0.0200085	0.0266022	1.57508	Not Significant
CRISP3	0.02204	0.606683	0.217038	Not Significant
FKBP5	0.103156	0.355584	0.449058	Not Significant
SRPK1	-0.0558302	0.596917	0.224086	Not Significant
BRPF3	0.0390572	0.427857	0.368702	Not Significant
MRPS18A	0.0419265	0.52057	0.283521	Not Significant
PGC	-0.172671	0.472546	0.325556	Not Significant
TMEM14A	0.103815	0.15217	0.817671	Not Significant
EFHC1	0.0635307	0.298168	0.525539	Not Significant
NCR2	-0.0138406	0.762232	0.117913	Not Significant
HSP90AB1	-0.012747	0.850562	0.0702939	Not Significant
MLN	-0.0132267	0.821084	0.0856125	Not Significant
CDC5L	0.046922	0.307349	0.512368	Not Significant
ITPR3	-0.075506	0.384744	0.414828	Not Significant
ZNF184	0.0264113	0.599142	0.222471	Not Significant
DSP	-0.154779	0.216817	0.663907	Not Significant
SIRT1	-0.00224638	0.963908	0.0159644	Not Significant
HNRNPH3	-0.0736809	0.0782935	1.10627	Not Significant
IFT74	-0.0263701	0.668433	0.174942	Not Significant
JAK2	0.149852	0.173831	0.759872	Not Significant
IL12RB1	0.273162	0.00718405	2.14363	Upregulated
ABL1	-0.0456287	0.431072	0.36545	Not Significant
ACOT7	-0.00972736	0.892588	0.0493489	Not Significant
SH3GLB1	-0.0283906	0.501716	0.299542	Not Significant
CDC7	0.0270838	0.708665	0.149559	Not Significant
SYDE2	0.0272145	0.734906	0.133768	Not Significant
PCSK5	-0.152338	0.159036	0.798504	Not Significant
SCD	0.0574111	0.663561	0.178119	Not Significant
TMED1	-0.00686431	0.876771	0.0571139	Not Significant
ABLIM1	-0.120671	0.0552289	1.25783	Not Significant
ERMP1	-0.0241826	0.726306	0.13888	Not Significant
RAB18	0.0540655	0.333326	0.47713	Not Significant
NRP1	-0.00803716	0.931911	0.0306255	Not Significant
HSD17B7P2	-0.0963694	0.269851	0.568877	Not Significant
PRTFDC1	-0.00555266	0.944491	0.024802	Not Significant
PALMD	0.046657	0.73962	0.130991	Not Significant
TSPAN15	-0.130713	0.113708	0.944208	Not Significant
MAST3	-0.00821036	0.883194	0.053944	Not Significant
MZF1	-0.14193	0.0281741	1.55015	Not Significant
OCEL1	0.0201523	0.782275	0.106641	Not Significant
MYO9B	-0.00573523	0.938965	0.0273505	Not Significant
KCNK6	-0.00621371	0.925478	0.0336339	Not Significant
CATSPERG	-0.16273	0.00399902	2.39805	Not Significant
PSMD8	-0.06895	0.17034	0.768683	Not Significant
FBXL19	0.00303653	0.969847	0.0132968	Not Significant
STX1B	0.108904	0.194282	0.711567	Not Significant
HSD3B7	0.176853	0.0245331	1.61025	Not Significant
SETD1A	0.015932	0.751559	0.124037	Not Significant
BCL7C	0.0416919	0.536914	0.270096	Not Significant
MAGEB2	0.155569	0.162644	0.788762	Not Significant
EFNA2	-0.197916	0.256273	0.591297	Not Significant
CIRBP	-0.0705561	0.367365	0.434903	Not Significant
PCDH11Y	-0.00575437	0.859256	0.0658776	Not Significant
AMELY	-0.043195	0.0488895	1.31078	Not Significant
PRKY	0.012944	0.951761	0.021472	Not Significant
IGFALS	0.137826	0.392106	0.406596	Not Significant
HNRNPM	-0.0698484	0.0555805	1.25508	Not Significant
NDUFB7	0.0266449	0.666274	0.176347	Not Significant
TECR	0.0371315	0.573852	0.2412	Not Significant
TIMM13	-0.00968733	0.882449	0.0543103	Not Significant
CDC34	-0.0556979	0.25299	0.596897	Not Significant
MTAP	0.0730044	0.382261	0.41764	Not Significant
POLR2E	-0.0358277	0.430043	0.366488	Not Significant
POLRMT	-0.0714431	0.241758	0.616619	Not Significant
HCN2	0.00450346	0.957423	0.0188963	Not Significant
CDHR5	-0.38897	0.0649745	1.18726	Downregulated
IZUMO4	-0.0734053	0.250468	0.601248	Not Significant
GADD45B	-0.235713	0.0167573	1.7758	Downregulated
PALM	-0.135982	0.3736	0.427593	Not Significant
MADCAM1	-0.220682	0.0171134	1.76666	Downregulated
IGF2-AS	-0.0216701	0.815667	0.0884869	Not Significant
MKNK2	-0.109715	0.0204992	1.68826	Not Significant
ARVCF	-0.211138	0.0138363	1.85898	Downregulated
TRMT2A	-0.0900291	0.130482	0.884448	Not Significant
RANBP1	-0.087684	0.257945	0.588472	Not Significant
ZDHHC8	-0.0483965	0.583194	0.234187	Not Significant
KLHL22	-0.110326	0.13388	0.873286	Not Significant
MED15	-0.0805569	0.196384	0.706895	Not Significant
SERPIND1	0.284776	0.328289	0.483744	Not Significant
SNAP29	-0.0413827	0.395491	0.402863	Not Significant
CRKL	0.0196879	0.637326	0.195638	Not Significant
LZTR1	-0.104992	0.132402	0.878106	Not Significant
MMP11	-0.0867336	0.654494	0.184095	Not Significant
CECR2	-0.0294744	0.865432	0.0627672	Not Significant
SMARCB1	-0.101642	0.0357271	1.447	Not Significant
P2RX6	-0.0512728	0.51116	0.291443	Not Significant
DERL3	-0.00834225	0.96449	0.0157023	Not Significant
SLC7A4	-0.0445773	0.701534	0.153951	Not Significant
BCL2L13	-0.00391055	0.925242	0.0337449	Not Significant
OSM	-0.163735	0.0888689	1.05125	Not Significant
TBC1D10A	-0.0554241	0.357848	0.446301	Not Significant
SUSD2	-0.0923194	0.618914	0.20837	Not Significant
SF3A1	-0.0569916	0.105418	0.977083	Not Significant
GGT5	0.0413162	0.765929	0.115811	Not Significant
RNF215	-0.122639	0.0607746	1.21628	Not Significant
SEC14L2	0.0270594	0.810751	0.0911122	Not Significant
[truncated: 15,253 more rows]

## Sheet: upregulated
symbol	logFC	pvalue	-log10(pvalue)	UP/DN		Thresholds
CXCL10	1.03729	3.73967e-06	5.42717	Upregulated		logFC >= 0.2
CXCL9	0.978522	5.31437e-05	4.27455	Upregulated		pvalue < 0.2
HBA2	0.943354	0.000982692	3.00758	Upregulated
HBA1	0.84823	0.00391995	2.40672	Upregulated
HBB	0.823402	0.00171869	2.7648	Upregulated
CXCL11	0.780359	0.000105555	3.97652	Upregulated
ZNF683	0.744178	4.81052e-09	8.31781	Upregulated
APOD	0.692501	0.00628688	2.20157	Upregulated
MT1G	0.688632	0.0109136	1.96203	Upregulated
GZMA	0.671244	4.6579e-05	4.33181	Upregulated
GBP5	0.668646	6.44203e-05	4.19098	Upregulated
APOC1	0.635659	0.00327739	2.48447	Upregulated
IDO1	0.632428	0.00655203	2.18362	Upregulated
CHIT1	0.622365	0.00671815	2.17275	Upregulated
CP	0.62037	0.0506845	1.29513	Upregulated
GZMH	0.613676	1.04564e-05	4.98062	Upregulated
UBD	0.591029	0.000996048	3.00172	Upregulated
CKM	0.588289	0.00556681	2.25439	Upregulated
MYLPF	0.586743	0.000272947	3.56392	Upregulated
PDCD1	0.584189	6.49021e-05	4.18774	Upregulated
MT1H	0.576542	0.00802845	2.09537	Upregulated
GZMK	0.571554	0.000825139	3.08347	Upregulated
ADAMDEC1	0.565551	0.00193009	2.71442	Upregulated
HAMP	0.56527	0.04146	1.38237	Upregulated
CCL5	0.559853	2.93957e-05	4.53172	Upregulated
IFNG	0.55753	9.03621e-06	5.04401	Upregulated
C6	0.551984	0.0733259	1.13474	Upregulated
NKG7	0.5397	0.000440813	3.35575	Upregulated
CXCL13	0.538817	0.0138504	1.85854	Upregulated
TF	0.530655	0.145254	0.837872	Upregulated
MYBPC1	0.526033	0.011289	1.94734	Upregulated
MYH7	0.52187	0.00352651	2.45266	Upregulated
CXCR2P1	0.513488	0.000108905	3.96295	Upregulated
MYH1	0.511712	0.0111794	1.95158	Upregulated
CCR5	0.505075	3.94356e-06	5.40411	Upregulated
FCGR1A	0.500725	1.78649e-05	4.748	Upregulated
CXCR6	0.495066	6.45447e-05	4.19014	Upregulated
CD8A	0.484091	5.3004e-05	4.27569	Upregulated
CCL8	0.483179	0.00111571	2.95245	Upregulated
HOXC11	0.482394	0.00905358	2.04318	Upregulated
MYL2	0.481791	0.011479	1.9401	Upregulated
GBP4	0.481726	0.00290187	2.53732	Upregulated
IGSF6	0.481619	0.000118906	3.9248	Upregulated
ITIH3	0.478701	0.14985	0.824342	Upregulated
FCGR3A	0.47496	0.000556227	3.25475	Upregulated
C1QB	0.47269	0.000334511	3.47559	Upregulated
ATP2A1	0.465796	0.000580882	3.23591	Upregulated
PLA2G2D	0.465268	0.00141479	2.84931	Upregulated
MB	0.459883	0.00619347	2.20807	Upregulated
SERPINA4	0.457777	0.0823041	1.08458	Upregulated
CHI3L1	0.457314	0.0161565	1.79165	Upregulated
ASGR2	0.456669	0.099358	1.0028	Upregulated
COL11A1	0.453452	0.144683	0.839582	Upregulated
SLAMF8	0.450387	1.60808e-05	4.79369	Upregulated
HSD11B1	0.443606	0.0243504	1.61349	Upregulated
EOMES	0.442594	0.000553024	3.25726	Upregulated
GLYATL1	0.440709	0.040968	1.38756	Upregulated
HBG2	0.434928	0.0101203	1.99481	Upregulated
MAGEA3	0.43264	0.18463	0.733698	Upregulated
LILRB4	0.431497	5.47424e-05	4.26168	Upregulated
TLR8	0.427947	0.000296132	3.52851	Upregulated
CFHR3	0.427534	0.13016	0.885523	Upregulated
APOE	0.423497	0.00600743	2.22131	Upregulated
PSMB9	0.422498	7.09633e-05	4.14897	Upregulated
DNAJC5B	0.421921	0.000288014	3.54059	Upregulated
MAGEA6	0.421524	0.174806	0.757444	Upregulated
LAG3	0.420816	0.00066789	3.1753	Upregulated
MOGAT2	0.419502	0.0938327	1.02765	Upregulated
GBP1	0.419173	0.00254552	2.59422	Upregulated
CLEC12A	0.418699	0.0022392	2.64991	Upregulated
C5orf46	0.417449	0.0393544	1.40501	Upregulated
SULT1E1	0.414722	0.0315964	1.50036	Upregulated
FCRL6	0.413803	0.00115489	2.93746	Upregulated
TLR3	0.413427	0.00040476	3.3928	Upregulated
PDCD1LG2	0.412007	0.00213101	2.67142	Upregulated
SLCO1B3	0.411321	0.186187	0.730051	Upregulated
FASLG	0.410519	7.81794e-05	4.10691	Upregulated
CDH2	0.408798	0.0337288	1.472	Upregulated
SLAMF7	0.407868	0.012182	1.91428	Upregulated
COX6A2	0.40556	0.00422747	2.37392	Upregulated
MLIP	0.40034	0.00250975	2.60037	Upregulated
MT1F	0.399472	0.00432154	2.36436	Upregulated
CFHR4	0.397321	0.101505	0.993514	Upregulated
P2RY12	0.394636	0.00050734	3.2947	Upregulated
C1QA	0.392602	0.0013883	2.85752	Upregulated
VSIG4	0.391777	0.00359335	2.4445	Upregulated
UBASH3A	0.390474	0.00550314	2.25939	Upregulated
ITGAD	0.390468	0.000415232	3.38171	Upregulated
GPNMB	0.390397	0.0111812	1.95151	Upregulated
MYOT	0.390282	0.00230366	2.63758	Upregulated
ART4	0.388642	0.059467	1.22572	Upregulated
UTS2	0.388303	0.0108665	1.96391	Upregulated
ITIH4	0.38527	0.174835	0.757372	Upregulated
SFRP4	0.384993	0.1787	0.747874	Upregulated
ACTA1	0.384831	0.0272415	1.56477	Upregulated
JAKMIP1	0.383563	0.00149439	2.82554	Upregulated
CD2	0.382325	0.0147435	1.8314	Upregulated
TAP1	0.379854	0.000125895	3.89999	Upregulated
APOBEC3H	0.379325	3.68108e-05	4.43402	Upregulated
HLA-F	0.377776	0.00212842	2.67194	Upregulated
MTTP	0.37538	0.153332	0.814367	Upregulated
HLA-DQA2	0.374362	0.0877109	1.05695	Upregulated
NRAP	0.373192	0.00301898	2.52014	Upregulated
PLA2G7	0.371771	0.00684869	2.16439	Upregulated
GPR65	0.370123	0.0007416	3.12983	Upregulated
F9	0.368235	0.17422	0.758901	Upregulated
DHRS9	0.367416	0.011526	1.93832	Upregulated
THEMIS	0.366639	0.00401037	2.39682	Upregulated
GBP1P1	0.36605	0.00887866	2.05165	Upregulated
CTSW	0.364653	0.0183518	1.73632	Upregulated
GPR174	0.36422	0.00173298	2.76121	Upregulated
PTTG2	0.362018	0.000549986	3.25965	Upregulated
SIGLEC8	0.360849	0.000250604	3.60101	Upregulated
HTRA4	0.359656	0.00342939	2.46478	Upregulated
TLR7	0.359598	0.00328426	2.48356	Upregulated
CDO1	0.358748	0.100249	0.998921	Upregulated
CXCL12	0.35744	0.0336718	1.47273	Upregulated
C1QC	0.357373	0.00243578	2.61336	Upregulated
RERGL	0.356644	0.00956086	2.0195	Upregulated
SLC1A3	0.356344	0.00183291	2.73686	Upregulated
CD3E	0.355846	0.0238502	1.62251	Upregulated
ECEL1	0.355807	0.0159434	1.79742	Upregulated
GAL3ST4	0.355078	0.00128109	2.89242	Upregulated
LY96	0.354221	0.0114497	1.9412	Upregulated
CD3D	0.353757	0.0253542	1.59595	Upregulated
BTN3A3	0.353364	0.000887555	3.0518	Upregulated
MS4A6A	0.353159	0.00302296	2.51957	Upregulated
CXCR3	0.351521	0.000470626	3.32732	Upregulated
SLC22A7	0.35143	0.173	0.761954	Upregulated
ZIC1	0.349019	0.0137151	1.8628	Upregulated
MMP12	0.34847	0.141698	0.848638	Upregulated
TFEC	0.348066	0.000776444	3.10989	Upregulated
NEB	0.347943	0.0497582	1.30314	Upregulated
MYOZ1	0.347577	0.0103972	1.98309	Upregulated
HCST	0.34726	0.000627069	3.20268	Upregulated
CD38	0.345957	0.031212	1.50568	Upregulated
ADORA3	0.340911	0.00184636	2.73368	Upregulated
HLA-DPA1	0.340133	0.00971578	2.01252	Upregulated
LCK	0.339764	0.00703952	2.15246	Upregulated
GSDMC	0.337948	0.00145358	2.83756	Upregulated
C2	0.337508	0.000780327	3.10772	Upregulated
HLA-DMB	0.335287	0.00167727	2.7754	Upregulated
CHAD	0.335131	0.0304287	1.51672	Upregulated
HLA-DRA	0.334493	0.0147435	1.8314	Upregulated
GPR34	0.334018	0.00950832	2.0219	Upregulated
CD274	0.333987	0.00600198	2.22171	Upregulated
MYOM1	0.333569	0.0167216	1.77672	Upregulated
C3	0.333394	0.155945	0.807028	Upregulated
THRSP	0.333055	0.111859	0.951328	Upregulated
SNX10	0.331534	0.000865467	3.06275	Upregulated
AOX1	0.329918	0.198992	0.701164	Upregulated
SERPINA5	0.329374	0.162725	0.788545	Upregulated
APOBEC3G	0.329256	0.00342605	2.46521	Upregulated
HLA-DQA1	0.329237	0.0467054	1.33063	Upregulated
ZFHX4	0.328573	0.0825182	1.08345	Upregulated
TREM2	0.328094	0.0120986	1.91727	Upregulated
SERPINF1	0.328072	0.0547999	1.26122	Upregulated
CD244	0.328071	0.000950342	3.02212	Upregulated
FOLH1	0.326484	0.0183123	1.73726	Upregulated
MT1X	0.326329	0.0403771	1.39386	Upregulated
CD7	0.325912	0.0554551	1.25606	Upregulated
INHBC	0.325757	0.166388	0.778878	Upregulated
BTN3A2	0.325713	0.000440413	3.35614	Upregulated
RAB42	0.325403	0.000820877	3.08572	Upregulated
P2RX7	0.324812	0.00298538	2.525	Upregulated
CD96	0.322435	0.0152417	1.81697	Upregulated
LYZ	0.322125	0.0246067	1.60895	Upregulated
CYP27A1	0.321689	0.00531522	2.27448	Upregulated
F13B	0.32152	0.175913	0.754702	Upregulated
SIRPG	0.321029	0.0199537	1.69998	Upregulated
STAT1	0.32076	0.00474952	2.32335	Upregulated
HSD17B13	0.320754	0.151542	0.819468	Upregulated
XIRP2	0.320752	0.00366948	2.4354	Upregulated
HCP5	0.320554	0.000889015	3.05109	Upregulated
GLDC	0.320373	0.134519	0.871217	Upregulated
CTAG2	0.319215	0.101689	0.992724	Upregulated
CPVL	0.318877	0.0168523	1.77334	Upregulated
ACAN	0.317659	0.0502425	1.29893	Upregulated
CPN2	0.316435	0.149529	0.825275	Upregulated
C3AR1	0.31622	0.00345905	2.46104	Upregulated
LIPC	0.316074	0.114409	0.941541	Upregulated
UBE2L6	0.315747	0.00156999	2.8041	Upregulated
LECT2	0.315399	0.191193	0.718528	Upregulated
NRK	0.31481	0.0744436	1.12817	Upregulated
FPR3	0.314119	0.00673413	2.17172	Upregulated
PZP	0.313672	0.153698	0.813331	Upregulated
S100A1	0.313027	0.109159	0.961939	Upregulated
PIPOX	0.311788	0.136867	0.863701	Upregulated
HLA-DOA	0.311613	0.000191741	3.71728	Upregulated
CMKLR1	0.311328	0.00172812	2.76243	Upregulated
ACTN3	0.310012	0.00253745	2.5956	Upregulated
CCL4	0.309609	0.00470741	2.32722	Upregulated
IL2RG	0.309566	0.00956315	2.0194	Upregulated
IL2RB	0.308551	0.00609984	2.21468	Upregulated
TNFSF13B	0.30841	0.00151717	2.81896	Upregulated
CCL18	0.306097	0.104252	0.981914	Upregulated
ABCG8	0.30554	0.18756	0.72686	Upregulated
SIGLEC10	0.305396	0.00262927	2.58016	Upregulated
LMOD2	0.305008	0.00182235	2.73937	Upregulated
CD14	0.304468	0.00661041	2.17977	Upregulated
CRISPLD1	0.304286	0.0200719	1.69741	Upregulated
OMD	0.304236	0.1242	0.905877	Upregulated
APOL4	0.304146	0.00746464	2.12699	Upregulated
SLC22A1	0.303305	0.14903	0.826727	Upregulated
P2RY13	0.302964	0.00453205	2.34371	Upregulated
ITGBL1	0.302933	0.145802	0.836237	Upregulated
ODAM	0.302593	0.0674611	1.17095	Upregulated
CD48	0.302244	0.0244116	1.6124	Upregulated
LY86	0.302015	0.00780969	2.10737	Upregulated
HLA-A	0.301978	0.000987177	3.00561	Upregulated
CFH	0.301043	0.0760373	1.11897	Upregulated
ALAS2	0.300691	0.0420728	1.376	Upregulated
MYH2	0.299746	0.0763525	1.11718	Upregulated
N4BP2L1	0.298847	0.00146821	2.83321	Upregulated
CYBB	0.298717	0.0132956	1.87629	Upregulated
NUGGC	0.298329	0.0452241	1.34463	Upregulated
LPA	0.298216	0.137403	0.862003	Upregulated
EBI3	0.29819	0.00452882	2.34401	Upregulated
HLA-DMA	0.29815	0.00559522	2.25218	Upregulated
CLEC10A	0.297877	0.0441157	1.35541	Upregulated
ATF7IP2	0.297159	0.00485848	2.3135	Upregulated
CLEC4E	0.296743	0.00685521	2.16398	Upregulated
LIPA	0.296475	0.0166915	1.77751	Upregulated
CHST9	0.296448	0.00921112	2.03569	Upregulated
PTPN7	0.29517	0.00289224	2.53877	Upregulated
PTAFR	0.29516	0.000362579	3.4406	Upregulated
TLR5	0.294779	0.000510428	3.29207	Upregulated
CD5L	0.294389	0.167228	0.776691	Upregulated
HLA-DPB1	0.293223	0.0124711	1.90409	Upregulated
TTN	0.292947	0.150074	0.823696	Upregulated
LPAR6	0.292794	0.00627118	2.20265	Upregulated
CD86	0.292167	0.00430668	2.36586	Upregulated
PSMB8	0.291978	0.000259154	3.58644	Upregulated
DMRT3	0.291678	0.00954996	2.02	Upregulated
KMO	0.291175	0.0171028	1.76693	Upregulated
RTP3	0.290035	0.0949065	1.0227	Upregulated
TRIM55	0.288559	0.0224057	1.64964	Upregulated
GNLY	0.287934	0.0820439	1.08595	Upregulated
FGL2	0.28793	0.0258605	1.58736	Upregulated
CMYA5	0.287929	0.019973	1.69956	Upregulated
RYR1	0.28777	0.0273947	1.56233	Upregulated
VCAM1	0.287382	0.064226	1.19229	Upregulated
CCR2	0.287217	0.00498218	2.30258	Upregulated
GPR141	0.286647	0.00110081	2.95829	Upregulated
TXLNB	0.286028	0.000795011	3.09963	Upregulated
ACSM5	0.285663	0.156797	0.804663	Upregulated
TTC16	0.285539	0.000247987	3.60557	Upregulated
FCGR1B	0.285455	0.000348282	3.45807	Upregulated
EVI2B	0.285393	0.0302071	1.51989	Upregulated
GALNT8	0.285368	0.109871	0.959117	Upregulated
APOC1P1	0.284826	0.181132	0.742004	Upregulated
PLP1	0.284418	0.0104687	1.98011	Upregulated
C5	0.284351	0.153169	0.814828	Upregulated
NCF1B	0.284003	0.0101736	1.99253	Upregulated
POSTN	0.283516	0.181749	0.740529	Upregulated
C4B	0.283249	0.120147	0.920288	Upregulated
IBSP	0.282973	0.121858	0.914145	Upregulated
ACSM3	0.282871	0.0636279	1.19635	Upregulated
GPR171	0.282833	0.0142806	1.84525	Upregulated
CD3G	0.282515	0.0307311	1.51242	Upregulated
STAG3	0.281909	0.0150106	1.8236	Upregulated
KCNMA1	0.281818	0.00743226	2.12888	Upregulated
MT1E	0.281662	0.0789665	1.10256	Upregulated
KLKB1	0.281565	0.166106	0.779615	Upregulated
DKK2	0.280845	0.000985015	3.00656	Upregulated
CSRP3	0.280842	0.0111379	1.9532	Upregulated
PVRIG	0.280836	0.0323108	1.49065	Upregulated
SLC43A1	0.280765	0.00395796	2.40253	Upregulated
GBP7	0.280257	0.178086	0.749369	Upregulated
P2RY6	0.28003	0.000539188	3.26826	Upregulated
METTL7A	0.279836	0.0109503	1.96057	Upregulated
TIFAB	0.279258	0.0196846	1.70587	Upregulated
CTSS	0.27846	0.00324789	2.4884	Upregulated
KLB	0.278255	0.154839	0.810119	Upregulated
OIT3	0.277933	0.134425	0.87152	Upregulated
FOLR2	0.277732	0.0471137	1.32685	Upregulated
BTN3A1	0.277552	0.0023415	2.63051	Upregulated
MT3	0.277374	0.0149909	1.82417	Upregulated
HOXC12	0.277325	0.041652	1.38036	Upregulated
ITGAE	0.27704	0.00350713	2.45505	Upregulated
ITGB2	0.276648	0.0154381	1.81141	Upregulated
INHBE	0.275562	0.155694	0.807728	Upregulated
NLRC5	0.274801	0.018818	1.72543	Upregulated
TCAP	0.274118	0.0264963	1.57681	Upregulated
PYHIN1	0.273378	0.0652624	1.18534	Upregulated
IL12RB1	0.273162	0.00718405	2.14363	Upregulated
TMEM45A	0.273039	0.0626693	1.20295	Upregulated
TBX15	0.272979	0.0132647	1.8773	Upregulated
SLC30A10	0.27184	0.167913	0.774916	Upregulated
TLR1	0.270688	0.0133517	1.87446	Upregulated
RAB39A	0.270415	0.000884052	3.05352	Upregulated
FCER1G	0.269803	0.0143316	1.84371	Upregulated
SLN	0.269711	0.0925374	1.03368	Upregulated
ANGPTL1	0.269469	0.0678447	1.16848	Upregulated
CYP4F22	0.26919	0.00162788	2.78838	Upregulated
AMPD1	0.268844	0.0414292	1.38269	Upregulated
XG	0.268833	0.0859633	1.06569	Upregulated
KIF19	0.26797	0.062956	1.20096	Upregulated
KLK13	0.267908	0.0240642	1.61863	Upregulated
APOL3	0.267643	0.0313767	1.50339	Upregulated
RDH16	0.267213	0.164429	0.784022	Upregulated
PLN	0.26638	0.12789	0.893162	Upregulated
SERPING1	0.265772	0.0957666	1.01879	Upregulated
CCL3	0.264879	0.0294555	1.53083	Upregulated
CR1L	0.263768	0.0133339	1.87504	Upregulated
SLC46A3	0.262681	0.0011125	2.9537	Upregulated
SESN1	0.262516	0.0366451	1.43598	Upregulated
KIAA1324	0.262078	0.192784	0.714929	Upregulated
ITGAL	0.261686	0.0457362	1.33974	Upregulated
CD74	0.261371	0.0388438	1.41068	Upregulated
DNAH6	0.261307	0.0173901	1.7597	Upregulated
GPR18	0.261226	0.0217633	1.66228	Upregulated
ZNF813	0.260797	0.0233432	1.63184	Upregulated
LILRB1	0.260561	0.00286543	2.54281	Upregulated
SLC7A2	0.260296	0.0804614	1.09441	Upregulated
SPDYC	0.260191	0.102016	0.991331	Upregulated
ALDH1A1	0.259968	0.0952605	1.02109	Upregulated
SMTNL2	0.259122	0.0781192	1.10724	Upregulated
GNMT	0.259099	0.137537	0.861579	Upregulated
CCL7	0.259096	0.0176803	1.75251	Upregulated
DIO1	0.258942	0.12904	0.889274	Upregulated
SLC47A1	0.258558	0.0520436	1.28363	Upregulated
XCR1	0.258517	0.0159815	1.79638	Upregulated
C12orf56	0.258505	0.061162	1.21352	Upregulated
CD180	0.25844	0.0354113	1.45086	Upregulated
ETNK2	0.258289	0.0740285	1.1306	Upregulated
EFEMP1	0.257853	0.198559	0.70211	Upregulated
CMBL	0.257842	0.0487271	1.31223	Upregulated
FITM1	0.2577	0.00279621	2.55343	Upregulated
EYA1	0.25742	0.00245548	2.60986	Upregulated
CRTAM	0.257369	0.00601268	2.22093	Upregulated
HLA-B	0.257281	0.0299867	1.52307	Upregulated
TMEM86A	0.256894	0.000994434	3.00242	Upregulated
CACNA1S	0.256256	0.0113921	1.9434	Upregulated
CD84	0.256179	0.00547233	2.26183	Upregulated
TLR4	0.255895	0.00413695	2.38332	Upregulated
KLHDC7B	0.255437	0.0161536	1.79173	Upregulated
DMGDH	0.255427	0.171972	0.764542	Upregulated
AKR1D1	0.255308	0.175543	0.755617	Upregulated
SLC22A25	0.254988	0.0964713	1.0156	Upregulated
SLFN12L	0.254955	0.0984216	1.00691	Upregulated
HRC	0.254854	0.00970134	2.01317	Upregulated
PLA1A	0.254789	0.0738382	1.13172	Upregulated
CRHBP	0.254265	0.177577	0.750613	Upregulated
C1S	0.253405	0.11798	0.928193	Upregulated
GAMT	0.253298	0.142113	0.847366	Upregulated
NYNRIN	0.252317	0.00376216	2.42456	Upregulated
CA5A	0.252268	0.180239	0.744152	Upregulated
LDB3	0.251745	0.0583832	1.23371	Upregulated
KCNJ5	0.251459	0.0191976	1.71675	Upregulated
BCAT1	0.251055	0.0139075	1.85675	Upregulated
GIMAP4	0.250761	0.0557476	1.25377	Upregulated
SMOC2	0.250305	0.0942961	1.02551	Upregulated
ART3	0.250175	0.0399055	1.39897	Upregulated
NMRK2	0.249373	0.0149648	1.82493	Upregulated
FMO4	0.249167	0.0055854	2.25295	Upregulated
HS3ST2	0.249154	0.131986	0.879473	Upregulated
PPP1R3C	0.248843	0.0503256	1.29821	Upregulated
ARHGDIG	0.248548	0.128071	0.892549	Upregulated
EVI2A	0.248314	0.0231172	1.63607	Upregulated
MS4A4A	0.248075	0.0438981	1.35755	Upregulated
HBG1	0.247929	0.00349801	2.45618	Upregulated
SLC17A2	0.247842	0.169385	0.771125	Upregulated
KYNU	0.247793	0.0297284	1.52683	Upregulated
TYROBP	0.247715	0.023726	1.62478	Upregulated
GZMB	0.247093	0.136818	0.863857	Upregulated
IL32	0.24696	0.00200075	2.69881	Upregulated
SCRG1	0.24667	0.0920443	1.036	Upregulated
FRRS1	0.246273	0.00915943	2.03813	Upregulated
LRRN1	0.246225	0.085329	1.0689	Upregulated
GRB14	0.246214	0.176908	0.752252	Upregulated
ARMC2	0.246114	0.0026289	2.58023	Upregulated
SLC38A11	0.245886	0.138816	0.85756	Upregulated
EYA4	0.245562	0.0110389	1.95708	Upregulated
CAV3	0.245229	0.00159402	2.79751	Upregulated
GATA4	0.245003	0.100256	0.99889	Upregulated
LGI4	0.244964	0.0239391	1.62089	Upregulated
DGAT2	0.244591	0.129262	0.88853	Upregulated
AIM2	0.244114	0.0995685	1.00188	Upregulated
TBX21	0.243674	0.0322398	1.49161	Upregulated
CCL16	0.243618	0.120558	0.918805	Upregulated
IL9R	0.243116	0.0029874	2.52471	Upregulated
CYP7A1	0.243066	0.0546561	1.26236	Upregulated
UPK1A	0.242386	0.0810786	1.09109	Upregulated
KLRC4	0.240628	0.0640957	1.19317	Upregulated
NPL	0.240159	0.0160606	1.79424	Upregulated
TERT	0.240058	0.173822	0.759895	Upregulated
CD200R1	0.238965	0.0168524	1.77334	Upregulated
FCGR2C	0.2386	0.133306	0.875151	Upregulated
LGSN	0.238425	0.0822841	1.08468	Upregulated
ESR1	0.238346	0.0621162	1.2068	Upregulated
CD163	0.238301	0.0352567	1.45276	Upregulated
PF4	0.238294	0.16147	0.791908	Upregulated
CYP1B1	0.238085	0.145849	0.836097	Upregulated
TM6SF1	0.238005	0.0150424	1.82268	Upregulated
CASQ2	0.237968	0.0308613	1.51059	Upregulated
TNNI1	0.237872	0.00731813	2.1356	Upregulated
DEPTOR	0.237807	0.00987685	2.00538	Upregulated
GIMAP2	0.237679	0.0140499	1.85233	Upregulated
TDRD1	0.237537	0.0169333	1.77126	Upregulated
ATP1A2	0.237459	0.145006	0.838613	Upregulated
GM2A	0.237204	0.00295689	2.52917	Upregulated
GP1BA	0.237188	0.108433	0.964837	Upregulated
SPTLC3	0.237036	0.0159257	1.7979	Upregulated
IL7	0.236952	0.0312071	1.50575	Upregulated
MT1A	0.23683	0.171459	0.765841	Upregulated
TNFAIP8L2	0.236714	0.00450927	2.34589	Upregulated
PAX7	0.236692	0.0333042	1.4775	Upregulated
TTC24	0.23661	0.0239545	1.62061	Upregulated
CLEC1B	0.236547	0.159846	0.796297	Upregulated
ACTN2	0.235964	0.0973789	1.01154	Upregulated
SARDH	0.235872	0.128681	0.890487	Upregulated
PKHD1	0.235797	0.18872	0.724183	Upregulated
SIGLEC1	0.235761	0.0676789	1.16955	Upregulated
SLA2	0.235205	0.00396348	2.40192	Upregulated
LACTB2	0.235064	0.0251666	1.59918	Upregulated
NR1H3	0.235029	0.00136464	2.86498	Upregulated
GPR182	0.234891	0.0954775	1.0201	Upregulated
APLNR	0.234643	0.0945571	1.02431	Upregulated
GYS2	0.234556	0.19124	0.718421	Upregulated
C1orf194	0.234513	0.06403	1.19362	Upregulated
EMB	0.23404	0.0566703	1.24664	Upregulated
CD8B	0.233875	0.0270511	1.56781	Upregulated
NCF1	0.233116	0.0406282	1.39117	Upregulated
MSR1	0.233002	0.0503259	1.29821	Upregulated
NLRC3	0.232407	0.0482109	1.31686	Upregulated
CPXM2	0.232388	0.17325	0.761327	Upregulated
PRF1	0.232271	0.0591555	1.228	Upregulated
RASGEF1B	0.232205	0.00135929	2.86669	Upregulated
ASB2	0.232079	0.0329374	1.48231	Upregulated
CCR1	0.232066	0.0207313	1.68337	Upregulated
ENPP1	0.231312	0.146251	0.8349	Upregulated
HCAR1	0.231121	0.0355868	1.44871	Upregulated
SLC29A3	0.231081	0.000239739	3.62026	Upregulated
CD300LF	0.23104	0.0171359	1.76609	Upregulated
SAMD9L	0.230825	0.0850692	1.07023	Upregulated
RASSF4	0.230767	0.0153467	1.81398	Upregulated
BATF2	0.230388	0.0533648	1.27275	Upregulated
C20orf85	0.230268	0.156614	0.80517	Upregulated
THNSL2	0.229815	0.186694	0.72887	Upregulated
SLC15A3	0.22975	0.017269	1.76273	Upregulated
ADAMTS5	0.22971	0.00525961	2.27905	Upregulated
CSF1R	0.229495	0.0350367	1.45548	Upregulated
CTSC	0.229082	0.0157408	1.80297	Upregulated
APOBEC3D	0.229065	0.0220772	1.65606	Upregulated
SLC38A6	0.228537	0.0119795	1.92156	Upregulated
TAPBPL	0.228199	0.00439223	2.35731	Upregulated
CCL17	0.228008	0.122583	0.911569	Upregulated
AQP1	0.227682	0.17653	0.753182	Upregulated
ECM2	0.227467	0.150473	0.82254	Upregulated
MIR223	0.227197	0.121752	0.914522	Upregulated
BNIP3	0.226531	0.0867087	1.06194	Upregulated
IL27	0.226166	0.0551536	1.25843	Upregulated
SRD5A2	0.225736	0.0755522	1.12175	Upregulated
ACRBP	0.225605	0.00217534	2.66247	Upregulated
CTSB	0.225562	0.0139535	1.85532	Upregulated
TRPM2	0.225295	0.0181742	1.74054	Upregulated
SORBS2	0.225102	0.02144	1.66878	Upregulated
OAF	0.224524	0.0678975	1.16815	Upregulated
C1orf53	0.223977	0.0383218	1.41655	Upregulated
ADRA1A	0.223741	0.182686	0.738295	Upregulated
ABCD2	0.223447	0.0330843	1.48038	Upregulated
DDO	0.223113	0.0152957	1.81543	Upregulated
HTR2B	0.223027	0.163735	0.785857	Upregulated
EHHADH	0.222588	0.0889679	1.05077	Upregulated
ALDH5A1	0.22216	0.0308584	1.51063	Upregulated
CNDP1	0.221905	0.137697	0.861074	Upregulated
PYGM	0.221899	0.0465992	1.33162	Upregulated
VNN3	0.221879	0.174429	0.75838	Upregulated
SDHD	0.221332	0.00512821	2.29003	Upregulated
ETV7	0.221208	0.0827679	1.08214	Upregulated
MPZ	0.221011	0.068023	1.16734	Upregulated
CIITA	0.220936	0.0988016	1.00524	Upregulated
FAM180A	0.220888	0.123673	0.907724	Upregulated
SDCBP	0.219876	0.00213338	2.67093	Upregulated
TAP2	0.219823	0.0019799	2.70336	Upregulated
CCL11	0.219669	0.159777	0.796486	Upregulated
HLA-DQB1	0.219441	0.17372	0.76015	Upregulated
CCL26	0.219405	0.0457333	1.33977	Upregulated
ITGB7	0.219084	0.0222157	1.65334	Upregulated
IGSF23	0.21846	0.148262	0.828971	Upregulated
SAMD3	0.218407	0.0486625	1.31281	Upregulated
PPP2R2B	0.217962	0.00835059	2.07828	Upregulated
MSL3P1	0.217851	0.0417398	1.37945	Upregulated
COMMD6	0.217765	0.023602	1.62705	Upregulated
CTH	0.217487	0.0607207	1.21666	Upregulated
SOAT1	0.217314	0.0173618	1.76041	Upregulated
MYPN	0.216706	0.00822082	2.08508	Upregulated
PIK3AP1	0.21662	0.0146815	1.83323	Upregulated
MNDA	0.216409	0.0817167	1.08769	Upregulated
SLC22A9	0.216354	0.154435	0.811253	Upregulated
APOBEC2	0.216324	0.00193631	2.71303	Upregulated
ST3GAL6	0.215866	0.0251583	1.59932	Upregulated
LY9	0.215702	0.119867	0.921301	Upregulated
BTBD16	0.215617	0.0382263	1.41764	Upregulated
LIPJ	0.215495	0.0109274	1.96148	Upregulated
CDH19	0.215392	0.0897668	1.04688	Upregulated
WIPF3	0.215268	0.0639946	1.19386	Upregulated
NME8	0.215244	0.0197101	1.70531	Upregulated
MAFB	0.214793	0.0375288	1.42563	Upregulated
ENO3	0.214204	0.0431661	1.36486	Upregulated
ACAT1	0.214172	0.0891209	1.05002	Upregulated
PIK3CD	0.213738	0.0552519	1.25765	Upregulated
ANKRD30B	0.213591	0.0340489	1.4679	Upregulated
THNSL1	0.213355	0.0169036	1.77202	Upregulated
LAMP2	0.213238	0.00837506	2.07701	Upregulated
CYP3A43	0.213141	0.137192	0.862672	Upregulated
STAC3	0.212903	0.00891955	2.04966	Upregulated
PPP1R27	0.212365	0.0161449	1.79196	Upregulated
MPV17L	0.212271	0.196436	0.706778	Upregulated
VSNL1	0.212267	0.169458	0.770938	Upregulated
TRDN	0.212117	0.00176951	2.75215	Upregulated
MYO7A	0.212086	0.0230949	1.63648	Upregulated
NCF2	0.211753	0.056356	1.24906	Upregulated
FAM92B	0.211534	0.0592248	1.2275	Upregulated
SIGLEC7	0.211526	0.0231376	1.63568	Upregulated
HAPLN3	0.211355	0.0994752	1.00229	Upregulated
TRAT1	0.211195	0.12005	0.920637	Upregulated
IKZF3	0.210936	0.100928	0.995989	Upregulated
OR51E1	0.210646	0.0734265	1.13415	Upregulated
SLC7A7	0.210301	0.00515638	2.28765	Upregulated
VWCE	0.210005	0.050373	1.2978	Upregulated
NALCN	0.20995	0.195496	0.708862	Upregulated
NPBWR1	0.209684	0.00582411	2.23477	Upregulated
NCKAP1L	0.209168	0.0563837	1.24885	Upregulated
SLC9A9	0.209122	0.0652581	1.18537	Upregulated
CITED4	0.209076	0.0799117	1.09739	Upregulated
CYP4V2	0.208778	0.0208655	1.68057	Upregulated
DHH	0.207764	0.00312595	2.50502	Upregulated
GBP2	0.207631	0.0550748	1.25905	Upregulated
SLITRK4	0.207615	0.00787478	2.10376	Upregulated
ADAP2	0.207514	0.0351921	1.45356	Upregulated
LAIR1	0.207397	0.00956316	2.0194	Upregulated
LILRB2	0.206878	0.0234313	1.6302	Upregulated
LGALS7B	0.20655	0.0934917	1.02923	Upregulated
IL21	0.206098	0.00166416	2.77881	Upregulated
RNASE2	0.206069	0.084785	1.07168	Upregulated
FAM78A	0.205719	0.0207774	1.68241	Upregulated
CD72	0.205555	0.0587214	1.2312	Upregulated
GHR	0.205392	0.188686	0.724259	Upregulated
APOM	0.205006	0.116822	0.932475	Upregulated
SLC28A3	0.204874	0.123263	0.909167	Upregulated
SYNPO2L	0.204481	0.00582821	2.23446	Upregulated
SCIMP	0.20414	0.0116376	1.93414	Upregulated
CYP11A1	0.204129	0.00604559	2.21856	Upregulated
APBB1IP	0.203588	0.0601009	1.22112	Upregulated
CD226	0.203531	0.0240652	1.61861	Upregulated
CAPNS2	0.203443	0.00432419	2.36409	Upregulated
PRLR	0.203208	0.127745	0.893657	Upregulated
TBC1D10C	0.203206	0.144442	0.840307	Upregulated
KLK14	0.203002	0.102733	0.988291	Upregulated
CHRNB1	0.202413	0.0746613	1.1269	Upregulated
ST6GAL2	0.202406	0.0720259	1.14251	Upregulated
BBOX1	0.202348	0.131432	0.881299	Upregulated
DYNLRB2	0.202165	0.0341218	1.46697	Upregulated
TRPV4	0.202041	0.0631544	1.1996	Upregulated
ATF5	0.201712	0.160979	0.79323	Upregulated
CHRNA4	0.201504	0.123893	0.906953	Upregulated
PRCP	0.201237	0.0414997	1.38196	Upregulated
NUDT7	0.201207	0.052373	1.28089	Upregulated
DNMT3L	0.200636	0.0154648	1.81066	Upregulated
VAMP5	0.200455	0.0228695	1.64074	Upregulated
PDIA2	0.200386	0.198282	0.702716	Upregulated
PLEK	0.200307	0.112854	0.947482	Upregulated
NECAB2	0.20021	0.112737	0.947934	Upregulated

## Sheet: downregulated
symbol	logFC	pvalue	-log10(pvalue)	Significance		Thresholds
GPATCH4	-0.200223	0.0132255	1.87859	Downregulated		logFC <= -0.2
EPS8L2	-0.200658	0.0988326	1.0051	Downregulated		pvalue < 0.2
KRTAP5-2	-0.200841	0.0494706	1.30565	Downregulated
IL7R	-0.201341	0.187925	0.726016	Downregulated
SRCIN1	-0.201403	0.0911649	1.04017	Downregulated
TRIM7	-0.201568	0.033097	1.48021	Downregulated
KIAA1257	-0.201799	0.0993648	1.00277	Downregulated
ARHGEF35	-0.201801	0.117108	0.931415	Downregulated
NLGN2	-0.201855	0.138006	0.860102	Downregulated
SLC4A3	-0.202078	0.147493	0.831229	Downregulated
SCARNA16	-0.202313	0.0607104	1.21674	Downregulated
FAM118A	-0.202368	0.00547413	2.26168	Downregulated
FER1L4	-0.202609	0.186409	0.729533	Downregulated
LAYN	-0.202609	0.0473304	1.32486	Downregulated
CLIP2	-0.202798	0.0132269	1.87854	Downregulated
CLCN2	-0.203057	0.0894135	1.0486	Downregulated
COL4A5	-0.203136	0.133382	0.874903	Downregulated
STK31	-0.203309	0.137987	0.860163	Downregulated
TMEM183B	-0.203352	0.0381005	1.41907	Downregulated
FLG2	-0.203535	0.118875	0.924909	Downregulated
PAPPA	-0.204149	0.0633037	1.19857	Downregulated
GPRIN2	-0.204171	0.0516673	1.28678	Downregulated
USP43	-0.204257	0.0394811	1.40361	Downregulated
FAM43A	-0.204444	0.0327135	1.48527	Downregulated
HNRNPA3P1	-0.204803	0.00197108	2.7053	Downregulated
PLA2G4D	-0.205237	0.00921588	2.03546	Downregulated
NYAP2	-0.205275	0.018116	1.74194	Downregulated
C12orf75	-0.206459	0.046227	1.3351	Downregulated
ROBO2	-0.206726	0.195096	0.709752	Downregulated
SDK1	-0.206922	0.155495	0.808284	Downregulated
ABCA7	-0.207008	0.0190108	1.721	Downregulated
GRAPL	-0.207068	0.0308976	1.51007	Downregulated
MMP19	-0.207091	0.0880575	1.05523	Downregulated
WNT9A	-0.207154	0.0633894	1.19798	Downregulated
ERICH1	-0.207412	0.0770418	1.11327	Downregulated
FAM169A	-0.20757	0.065918	1.181	Downregulated
LIMCH1	-0.207699	0.181342	0.7415	Downregulated
POU5F1P3	-0.207885	0.0535104	1.27156	Downregulated
SPAG4	-0.208156	0.055427	1.25628	Downregulated
ABLIM2	-0.208594	0.079141	1.1016	Downregulated
HHIP	-0.208988	0.195453	0.708959	Downregulated
ARHGAP6	-0.20913	0.0717111	1.14441	Downregulated
SIPA1L3	-0.209185	0.00106126	2.97418	Downregulated
TAF1L	-0.209272	0.0104453	1.98108	Downregulated
RGPD5	-0.209844	0.0140623	1.85194	Downregulated
EEPD1	-0.21	0.0113216	1.94609	Downregulated
C6orf223	-0.210232	0.195082	0.709783	Downregulated
ZNF165	-0.210679	0.0359898	1.44382	Downregulated
GSTT2B	-0.210938	0.0181805	1.74039	Downregulated
SNORD23	-0.21099	0.0818537	1.08696	Downregulated
ZIC5	-0.211073	0.0315561	1.50092	Downregulated
ARVCF	-0.211138	0.0138363	1.85898	Downregulated
SRGAP1	-0.211147	0.000214982	3.6676	Downregulated
EZR	-0.211188	0.0121197	1.91651	Downregulated
INHBB	-0.211634	0.12525	0.902222	Downregulated
OSR1	-0.211711	0.158683	0.79947	Downregulated
PPFIA3	-0.2118	0.0539259	1.2682	Downregulated
NRG3	-0.211859	0.00987333	2.00554	Downregulated
OPRD1	-0.212558	0.188249	0.725266	Downregulated
RPL10L	-0.212591	0.0428795	1.36775	Downregulated
FUT2	-0.213178	0.174588	0.757986	Downregulated
CBLC	-0.213241	0.192507	0.715553	Downregulated
SNORA74B	-0.213411	0.0988036	1.00523	Downregulated
CDKN1A	-0.213531	0.00879448	2.05579	Downregulated
CNKSR1	-0.213644	0.0680615	1.1671	Downregulated
TSPYL2	-0.213736	0.0312799	1.50473	Downregulated
LHX1	-0.213752	0.0804069	1.09471	Downregulated
GATA2	-0.213957	0.0965146	1.01541	Downregulated
RNF223	-0.2149	0.0760143	1.1191	Downregulated
COL9A2	-0.215021	0.111536	0.952586	Downregulated
SCARNA3	-0.215121	0.0612004	1.21325	Downregulated
SNORA4	-0.215233	0.15176	0.818843	Downregulated
CCDC144A	-0.215399	0.169531	0.770752	Downregulated
FCER1A	-0.215465	0.127829	0.893371	Downregulated
RP1L1	-0.215479	0.0120836	1.9178	Downregulated
LLGL2	-0.215793	0.091927	1.03656	Downregulated
MACC1	-0.215814	0.103893	0.983412	Downregulated
PPP1R9A	-0.216314	0.1582	0.800794	Downregulated
AGRN	-0.216557	0.018231	1.73919	Downregulated
LRP8	-0.216837	0.0224705	1.64839	Downregulated
GIPR	-0.21719	0.0303273	1.51817	Downregulated
BMP2	-0.2172	0.0375097	1.42586	Downregulated
RAI2	-0.217262	0.0430667	1.36586	Downregulated
MYB	-0.217273	0.190118	0.720978	Downregulated
SNORA46	-0.217385	0.0834977	1.07833	Downregulated
STRC	-0.217778	0.0139105	1.85666	Downregulated
COCH	-0.217805	0.0630902	1.20004	Downregulated
PTGER2	-0.217818	0.0424425	1.3722	Downregulated
POTEE	-0.218453	0.0601905	1.22047	Downregulated
ITGB4	-0.218672	0.128037	0.892663	Downregulated
FHL2	-0.218831	0.0169262	1.77144	Downregulated
ITPRIP	-0.21947	0.00412119	2.38498	Downregulated
RHOV	-0.219569	0.07445	1.12814	Downregulated
RPS26	-0.21991	0.0907682	1.04207	Downregulated
CXADR	-0.219969	0.164625	0.783505	Downregulated
IL1B	-0.220322	0.0860014	1.06549	Downregulated
KCNN4	-0.220336	0.102997	0.987174	Downregulated
MADCAM1	-0.220682	0.0171134	1.76666	Downregulated
MYO5B	-0.22079	0.0580952	1.23586	Downregulated
PI4KAP1	-0.220943	0.190734	0.719571	Downregulated
LCE3D	-0.221262	0.0586779	1.23153	Downregulated
INPP5J	-0.221318	0.11893	0.92471	Downregulated
PTPRQ	-0.221539	0.122269	0.912683	Downregulated
CACNA1A	-0.221707	0.0958362	1.01847	Downregulated
TBX2	-0.221864	0.134955	0.869811	Downregulated
CASS4	-0.221917	0.076235	1.11785	Downregulated
SNORD15B	-0.222131	0.085637	1.06734	Downregulated
PTGES	-0.222257	0.0757382	1.12069	Downregulated
SBSPON	-0.222564	0.149972	0.823989	Downregulated
FRMPD1	-0.222795	0.0518267	1.28545	Downregulated
SNORA23	-0.222896	0.0472204	1.32587	Downregulated
BAMBI	-0.222902	0.130573	0.884148	Downregulated
HERC2P9	-0.22353	0.00554901	2.25578	Downregulated
ERC2	-0.223628	0.00256353	2.59116	Downregulated
TWIST2	-0.22366	0.0740201	1.13065	Downregulated
BMP8A	-0.224224	0.0720987	1.14207	Downregulated
EPHX4	-0.224693	0.115094	0.938948	Downregulated
GNAZ	-0.224709	0.0150491	1.82249	Downregulated
GRP	-0.224753	0.114536	0.941057	Downregulated
SPINK5	-0.225076	0.10062	0.997317	Downregulated
SIK1	-0.225519	0.0329882	1.48164	Downregulated
DMKN	-0.22568	0.123598	0.907989	Downregulated
ANKRD65	-0.225841	0.0862628	1.06418	Downregulated
PDE9A	-0.22585	0.0467263	1.33044	Downregulated
DSG2	-0.226185	0.144041	0.841515	Downregulated
SNORA78	-0.226835	0.0798163	1.09791	Downregulated
IZUMO1	-0.22751	0.0247349	1.60669	Downregulated
GRIA1	-0.227559	0.121305	0.916121	Downregulated
PDE1C	-0.227679	0.0210692	1.67635	Downregulated
IL23A	-0.228481	0.0396578	1.40167	Downregulated
GULP1	-0.228581	0.0304096	1.51699	Downregulated
TUBB4A	-0.228803	0.00685246	2.16415	Downregulated
MTRNR2L2	-0.228842	0.00857509	2.06676	Downregulated
TGFBI	-0.22964	0.056545	1.24761	Downregulated
RHPN1	-0.229814	0.0765502	1.11605	Downregulated
TTC9	-0.230302	0.0130002	1.88605	Downregulated
NPAS2	-0.230419	0.0192232	1.71617	Downregulated
SNORA47	-0.230661	0.0774486	1.11099	Downregulated
CBX6	-0.231056	0.00667754	2.17538	Downregulated
SLC29A4	-0.232022	0.123214	0.909339	Downregulated
HDC	-0.232099	0.0995477	1.00197	Downregulated
CXCL2	-0.232171	0.150784	0.821646	Downregulated
PLEKHN1	-0.232991	0.0345575	1.46146	Downregulated
CATSPER2	-0.233263	0.0157426	1.80292	Downregulated
SEMA6A	-0.233313	0.0578661	1.23758	Downregulated
LRRC56	-0.233325	0.0509691	1.29269	Downregulated
C2CD4B	-0.233868	0.154035	0.81238	Downregulated
CFD	-0.234142	0.138455	0.858692	Downregulated
ODF3L1	-0.234143	0.00627805	2.20218	Downregulated
COL24A1	-0.234248	0.101054	0.995445	Downregulated
KLHL29	-0.234327	0.00884155	2.05347	Downregulated
RASEF	-0.234379	0.0868357	1.0613	Downregulated
EIF5AL1	-0.234514	0.000576019	3.23956	Downregulated
UQCRHL	-0.234773	0.0103698	1.98423	Downregulated
ITPKA	-0.234938	0.125227	0.902301	Downregulated
CIB2	-0.235131	0.0405751	1.39174	Downregulated
GADD45B	-0.235713	0.0167573	1.7758	Downregulated
ICA1	-0.235823	0.00785471	2.10487	Downregulated
ADRA2C	-0.236197	0.132274	0.878525	Downregulated
FA2H	-0.236354	0.0736094	1.13307	Downregulated
HAS1	-0.237349	0.168638	0.773044	Downregulated
CD1A	-0.23848	0.00769179	2.11397	Downregulated
RTKN2	-0.238745	0.126046	0.899471	Downregulated
LAMB3	-0.239229	0.0826497	1.08276	Downregulated
FIBCD1	-0.23934	0.0996059	1.00172	Downregulated
PIM3	-0.239606	0.0012252	2.91179	Downregulated
NOXO1	-0.240777	0.145592	0.836862	Downregulated
PDZD2	-0.2408	0.168113	0.774399	Downregulated
NES	-0.240837	0.026359	1.57907	Downregulated
CNTFR	-0.241153	0.125139	0.902606	Downregulated
RGS1	-0.241556	0.149345	0.82581	Downregulated
PDE8B	-0.241909	0.00627639	2.20229	Downregulated
DUSP8	-0.241911	0.0320778	1.4938	Downregulated
MKRN3	-0.242511	0.0884859	1.05313	Downregulated
C11orf53	-0.242682	0.18701	0.728136	Downregulated
ZBTB7C	-0.242751	0.0471651	1.32638	Downregulated
CACNA2D3	-0.242899	0.0113267	1.9459	Downregulated
NCCRP1	-0.24382	0.0618207	1.20887	Downregulated
C17orf82	-0.244636	0.00127982	2.89285	Downregulated
FRMD1	-0.244957	0.103946	0.983194	Downregulated
BMP5	-0.244957	0.199581	0.699881	Downregulated
CEACAM1	-0.245034	0.139914	0.854138	Downregulated
SGSM1	-0.245716	0.0183578	1.73618	Downregulated
CD177	-0.245891	0.128629	0.89066	Downregulated
LIPE	-0.245991	0.0209241	1.67935	Downregulated
RPS10	-0.246423	0.0018642	2.72951	Downregulated
RND1	-0.246426	0.0452133	1.34473	Downregulated
LDLR	-0.246485	0.00896379	2.04751	Downregulated
ZSWIM5	-0.246714	0.0074893	2.12556	Downregulated
CLCA4	-0.246745	0.00655869	2.18318	Downregulated
IGFN1	-0.24689	0.146472	0.834246	Downregulated
SH2D3A	-0.247167	0.0203895	1.69059	Downregulated
SNORA20	-0.247174	0.162518	0.789097	Downregulated
RGL3	-0.247193	0.135224	0.868946	Downregulated
TPH1	-0.247747	0.0784279	1.10553	Downregulated
CRMP1	-0.247789	0.0188009	1.72582	Downregulated
SOX9	-0.248034	0.178738	0.747782	Downregulated
ANXA2P1	-0.248311	0.0030061	2.522	Downregulated
SMC1B	-0.248347	0.0272667	1.56437	Downregulated
CLDN7	-0.248382	0.07777	1.10919	Downregulated
APLN	-0.248522	0.0354726	1.45011	Downregulated
HOXB-AS3	-0.249476	0.0584181	1.23345	Downregulated
EHF	-0.249867	0.149389	0.82568	Downregulated
CXCL3	-0.250157	0.110532	0.956513	Downregulated
HAS2	-0.250184	0.0215108	1.66734	Downregulated
PAQR6	-0.250201	0.016616	1.77947	Downregulated
TMEM63C	-0.2504	0.095799	1.01864	Downregulated
B4GALNT2	-0.250426	0.152517	0.816682	Downregulated
HSD11B2	-0.250435	0.134222	0.872177	Downregulated
RASD1	-0.250528	0.122956	0.910251	Downregulated
TMEM125	-0.250866	0.0993087	1.00301	Downregulated
NCKAP5	-0.251	0.0875344	1.05782	Downregulated
SPINT2	-0.25122	0.0179474	1.746	Downregulated
SSTR5	-0.251563	0.003482	2.45817	Downregulated
EPHA10	-0.251764	0.0189225	1.72302	Downregulated
ACAP3	-0.251986	0.00314304	2.50265	Downregulated
GPR35	-0.252414	0.128206	0.892091	Downregulated
ANXA2P2	-0.252457	0.0082787	2.08204	Downregulated
VLDLR	-0.25289	0.0209642	1.67852	Downregulated
CGN	-0.253047	0.0831927	1.07992	Downregulated
KLF2	-0.253052	0.049255	1.30755	Downregulated
LIPH	-0.253993	0.129591	0.887424	Downregulated
EPPK1	-0.254606	0.184684	0.73357	Downregulated
MIR210	-0.254668	0.109867	0.959135	Downregulated
NACA2	-0.254738	0.0492647	1.30746	Downregulated
PYGB	-0.254792	0.0740662	1.13038	Downregulated
MEIS1	-0.254974	0.0947226	1.02355	Downregulated
SMPD3	-0.255306	0.0170315	1.76875	Downregulated
KCNK3	-0.255688	0.108003	0.966563	Downregulated
IGF2BP2	-0.256661	0.0316213	1.50002	Downregulated
SNORA38	-0.258658	0.021353	1.67054	Downregulated
SCNN1G	-0.25879	0.149944	0.824072	Downregulated
SCARNA22	-0.258855	0.0425353	1.37125	Downregulated
FXYD4	-0.25926	0.0208418	1.68106	Downregulated
SNORA5C	-0.259375	0.0680689	1.16705	Downregulated
WNT4	-0.259718	0.0336793	1.47264	Downregulated
LYPD2	-0.259942	0.141002	0.850775	Downregulated
TNFSF11	-0.260064	0.0543306	1.26496	Downregulated
SLC12A2	-0.261107	0.0710883	1.1482	Downregulated
FAM189A2	-0.261364	0.0988074	1.00521	Downregulated
SRPX2	-0.261516	0.0688553	1.16206	Downregulated
LPAR3	-0.26167	0.015673	1.80485	Downregulated
PROX1	-0.261717	0.140532	0.852226	Downregulated
PRR7	-0.26181	0.041487	1.38209	Downregulated
WNT7A	-0.261829	0.0756547	1.12116	Downregulated
CHI3L2	-0.26185	0.170664	0.767858	Downregulated
PEG10	-0.262053	0.140372	0.852719	Downregulated
SCARA3	-0.262071	0.124272	0.905628	Downregulated
SNORA56	-0.26231	0.0383108	1.41668	Downregulated
MMEL1	-0.262825	0.0517119	1.28641	Downregulated
LAD1	-0.262909	0.0732945	1.13493	Downregulated
SDK2	-0.26322	0.0574158	1.24097	Downregulated
AP1M2	-0.263287	0.146247	0.834913	Downregulated
MALAT1	-0.263421	0.00307554	2.51208	Downregulated
RAB11FIP1	-0.263826	0.0139206	1.85634	Downregulated
MLPH	-0.264115	0.130724	0.883645	Downregulated
RAET1L	-0.265104	0.142853	0.84511	Downregulated
CCDC144B	-0.265135	0.106045	0.974509	Downregulated
CKMT2	-0.265293	0.167774	0.775277	Downregulated
MYO15B	-0.265319	0.000162434	3.78932	Downregulated
PIWIL1	-0.265397	0.188624	0.724403	Downregulated
LIF	-0.265419	0.0218385	1.66078	Downregulated
CA12	-0.265928	0.0517647	1.28597	Downregulated
PLS1	-0.266707	0.124237	0.905749	Downregulated
SLC7A10	-0.266785	0.0252263	1.59815	Downregulated
BCAS1	-0.267036	0.132455	0.877931	Downregulated
GLI1	-0.267182	0.0677679	1.16898	Downregulated
CLDN3	-0.267607	0.177149	0.751661	Downregulated
SULT2B1	-0.268187	0.137196	0.862659	Downregulated
SNORA9	-0.268221	0.026887	1.57046	Downregulated
S100A4	-0.268623	0.0655038	1.18373	Downregulated
EREG	-0.268839	0.191133	0.718664	Downregulated
SPTBN5	-0.268854	0.0593006	1.22694	Downregulated
JUNB	-0.269468	0.00949438	2.02253	Downregulated
HOXA5	-0.269909	0.0468418	1.32937	Downregulated
TMEM61	-0.270001	0.0130721	1.88365	Downregulated
NXF3	-0.27055	0.0762488	1.11777	Downregulated
CST6	-0.270759	0.0917214	1.03753	Downregulated
PROM2	-0.271123	0.0739361	1.13114	Downregulated
IGFL1	-0.271581	0.0280802	1.5516	Downregulated
CSDC2	-0.271861	0.0395072	1.40332	Downregulated
CXCL1	-0.272061	0.109323	0.961289	Downregulated
HBEGF	-0.272185	0.00112954	2.9471	Downregulated
ATG9B	-0.272459	0.116705	0.932912	Downregulated
RPL13AP6	-0.272581	0.00848967	2.07111	Downregulated
FLG	-0.272942	0.185386	0.731923	Downregulated
LAMA3	-0.273142	0.00537716	2.26945	Downregulated
ETV4	-0.273317	0.177879	0.749875	Downregulated
SNORA55	-0.273707	0.0054146	2.26643	Downregulated
PTPRN2	-0.273834	0.103579	0.984727	Downregulated
NR2F1	-0.274773	0.0235667	1.6277	Downregulated
SNORD15A	-0.275168	0.0758708	1.11993	Downregulated
SLCO4A1	-0.275376	0.0975019	1.01099	Downregulated
TMEM45B	-0.275454	0.143877	0.842008	Downregulated
EDN2	-0.275661	0.0138978	1.85705	Downregulated
CARD10	-0.276332	0.000579072	3.23727	Downregulated
UGT8	-0.276374	0.0541977	1.26602	Downregulated
C3orf52	-0.276795	0.0164827	1.78297	Downregulated
SNORA26	-0.276972	0.0164256	1.78448	Downregulated
ID1	-0.276995	0.0539486	1.26802	Downregulated
ACOXL	-0.27715	0.163955	0.785276	Downregulated
B3GALT5	-0.277205	0.0610287	1.21447	Downregulated
AMH	-0.277275	0.0712433	1.14726	Downregulated
SLC1A5	-0.277968	0.00800705	2.09653	Downregulated
FAM83E	-0.278104	0.0464724	1.3328	Downregulated
MSX2	-0.278761	0.157963	0.801445	Downregulated
EML5	-0.280644	0.00375176	2.42577	Downregulated
ARHGEF16	-0.280967	0.0417623	1.37922	Downregulated
RGCC	-0.280984	0.0310433	1.50803	Downregulated
HES4	-0.281053	0.00372411	2.42898	Downregulated
WNK4	-0.281675	0.135438	0.868258	Downregulated
HEPACAM2	-0.282648	0.104834	0.979499	Downregulated
PLAT	-0.282686	0.0387621	1.41159	Downregulated
SNORD10	-0.283148	0.0378407	1.42204	Downregulated
LGALS9B	-0.283453	0.0457285	1.33981	Downregulated
SDR16C5	-0.283516	0.151354	0.820006	Downregulated
ANO9	-0.285442	0.0794556	1.09988	Downregulated
GRASP	-0.285476	0.00175979	2.75454	Downregulated
RASSF6	-0.28573	0.00552637	2.25756	Downregulated
IRX3	-0.286819	0.126661	0.897357	Downregulated
TNNT2	-0.287257	0.0426991	1.36958	Downregulated
PKHD1L1	-0.287732	0.129819	0.886662	Downregulated
KRT13	-0.288746	0.0140818	1.85134	Downregulated
SNORA16A	-0.289056	0.0243845	1.61289	Downregulated
SLC38A5	-0.28922	0.109549	0.960393	Downregulated
KLF4	-0.289383	0.0148195	1.82917	Downregulated
CNTN3	-0.289456	0.0276321	1.55859	Downregulated
EMID1	-0.289898	0.0129266	1.88851	Downregulated
KRT19	-0.290122	0.127477	0.89457	Downregulated
CKMT1A	-0.290664	0.062628	1.20323	Downregulated
ESRP1	-0.291029	0.150377	0.822818	Downregulated
MAP1LC3B2	-0.291288	0.000723838	3.14036	Downregulated
RHPN2	-0.291513	0.0245648	1.60969	Downregulated
KLK1	-0.291983	0.17962	0.745646	Downregulated
KRT4	-0.292952	0.0652422	1.18547	Downregulated
RAB25	-0.293633	0.120025	0.920729	Downregulated
RHOB	-0.294315	0.00324152	2.48925	Downregulated
HOXA6	-0.294548	0.0649109	1.18768	Downregulated
PPP1R1B	-0.294738	0.177946	0.749712	Downregulated
GUCY2C	-0.295149	0.197799	0.703776	Downregulated
CTNNA2	-0.295786	0.0950558	1.02202	Downregulated
WFS1	-0.296021	0.00412333	2.38475	Downregulated
HOXD9	-0.296097	0.0992883	1.0031	Downregulated
C11orf96	-0.296128	0.0320365	1.49435	Downregulated
CSRNP1	-0.297119	0.000568147	3.24554	Downregulated
PLA2G2F	-0.297178	0.0226411	1.6451	Downregulated
ITGB6	-0.297738	0.0856551	1.06725	Downregulated
TCF21	-0.297776	0.118764	0.925314	Downregulated
SLC52A3	-0.298054	0.0511979	1.29075	Downregulated
LRP2	-0.298947	0.16024	0.795229	Downregulated
ATF3	-0.299101	0.00432433	2.36408	Downregulated
SLC26A9	-0.2997	0.0593269	1.22675	Downregulated
GDF10	-0.299777	0.0268003	1.57186	Downregulated
KRT18	-0.299839	0.0513246	1.28967	Downregulated
GRIN2B	-0.300187	0.112476	0.948939	Downregulated
CLCNKA	-0.300286	0.0131843	1.87994	Downregulated
CSF3	-0.300581	0.0104342	1.98154	Downregulated
C17orf77	-0.303656	0.0377213	1.42341	Downregulated
SPINK1	-0.303733	0.195747	0.708304	Downregulated
PLA2G4F	-0.305136	0.070076	1.15443	Downregulated
SCARNA8	-0.305602	0.0895381	1.04799	Downregulated
SNORA61	-0.305945	0.0200267	1.69839	Downregulated
WWC1	-0.306875	0.00161322	2.79231	Downregulated
SNORA64	-0.307139	0.0886762	1.05219	Downregulated
CRLF2	-0.307478	0.0162597	1.78889	Downregulated
TMPRSS2	-0.307644	0.16693	0.777466	Downregulated
PRR15	-0.308164	0.0859607	1.0657	Downregulated
AIFM3	-0.308175	0.08248	1.08365	Downregulated
HOXB6	-0.30851	0.106407	0.973031	Downregulated
PTPRH	-0.308533	0.0494805	1.30557	Downregulated
SNORA70	-0.308995	0.0270647	1.5676	Downregulated
DCHS2	-0.309	0.00662826	2.1786	Downregulated
OSBP2	-0.309599	0.00137338	2.86221	Downregulated
CLDN18	-0.309709	0.178144	0.749228	Downregulated
LMTK3	-0.309848	0.0150366	1.82285	Downregulated
TJP3	-0.310758	0.0306055	1.5142	Downregulated
ZFP36	-0.310841	0.0152443	1.81689	Downregulated
RRBP1	-0.312109	0.00080484	3.09429	Downregulated
KRT81	-0.313178	0.0210634	1.67647	Downregulated
LGALS4	-0.314994	0.154539	0.810961	Downregulated
ELN	-0.315546	0.0663981	1.17784	Downregulated
PTGER1	-0.317941	0.00126332	2.89849	Downregulated
PLXNB3	-0.318213	0.00900945	2.0453	Downregulated
ARHGEF38	-0.318707	0.0534817	1.27179	Downregulated
BRSK2	-0.319129	0.0679569	1.16777	Downregulated
SOCS3	-0.319377	0.0104488	1.98094	Downregulated
LAMC3	-0.319785	0.13924	0.856237	Downregulated
HR	-0.320964	0.0273593	1.56289	Downregulated
CFTR	-0.32131	0.195293	0.709313	Downregulated
SULT1C4	-0.321374	0.107132	0.970081	Downregulated
DUSP5	-0.321901	0.00468061	2.3297	Downregulated
S100A3	-0.323505	0.041755	1.37929	Downregulated
WNT5A	-0.323794	0.00194006	2.71219	Downregulated
ARG2	-0.324038	0.0417401	1.37945	Downregulated
NR4A2	-0.324951	0.00388704	2.41038	Downregulated
SNORA5A	-0.325935	0.0345039	1.46213	Downregulated
EGR1	-0.326902	0.0320645	1.49398	Downregulated
COL6A6	-0.327153	0.142136	0.847297	Downregulated
ELF3	-0.327301	0.0753661	1.12282	Downregulated
SNORA81	-0.329301	0.00198269	2.70274	Downregulated
PTGS2	-0.329929	0.00915135	2.03851	Downregulated
UPK3B	-0.329982	0.0352737	1.45255	Downregulated
CXCL14	-0.330006	0.161132	0.792817	Downregulated
PRSS3	-0.330302	0.16464	0.783466	Downregulated
EVPL	-0.3308	0.10668	0.971915	Downregulated
MAFF	-0.33117	0.00102584	2.98892	Downregulated
CKMT1B	-0.331874	0.0729622	1.1369	Downregulated
CA9	-0.332032	0.162814	0.788308	Downregulated
SNORA54	-0.332817	0.0432441	1.36407	Downregulated
LGALS9C	-0.33377	0.0146727	1.83349	Downregulated
PLEKHH2	-0.334392	0.0619465	1.20798	Downregulated
SNORA71C	-0.334506	0.0449048	1.34771	Downregulated
FOXQ1	-0.334819	0.14414	0.841217	Downregulated
LRRN4	-0.33544	0.0638669	1.19472	Downregulated
TBX5	-0.335579	0.139778	0.85456	Downregulated
AREG	-0.33576	0.136972	0.863369	Downregulated
PPP1R14C	-0.3361	0.0171763	1.76507	Downregulated
MYT1	-0.336397	0.0100011	1.99995	Downregulated
MNX1	-0.337153	0.0486266	1.31313	Downregulated
FERMT1	-0.33774	0.101379	0.994052	Downregulated
SNORA62	-0.33819	0.0184936	1.73298	Downregulated
SNORD94	-0.338742	0.0554065	1.25644	Downregulated
TUFT1	-0.339109	0.00304766	2.51603	Downregulated
SLC6A14	-0.339648	0.0810047	1.09149	Downregulated
CLDN4	-0.339811	0.0939527	1.02709	Downregulated
TTC39A	-0.340712	0.0201897	1.69487	Downregulated
SNORA6	-0.340827	0.0213211	1.67119	Downregulated
SATB2	-0.341127	0.0711351	1.14792	Downregulated
HEPHL1	-0.344579	0.127973	0.892881	Downregulated
ZNF703	-0.345632	0.0258677	1.58724	Downregulated
SNORA13	-0.345692	0.0323986	1.48947	Downregulated
ANGPTL4	-0.346172	0.0246326	1.60849	Downregulated
PRAME	-0.346309	0.157387	0.803031	Downregulated
CDX1	-0.346953	0.114992	0.939332	Downregulated
ESPNP	-0.348473	0.0608519	1.21573	Downregulated
SNORA80B	-0.349251	0.0562609	1.24979	Downregulated
TMC5	-0.34953	0.0565083	1.24789	Downregulated
SNORA38B	-0.349836	0.0139747	1.85466	Downregulated
CCL20	-0.349836	0.10691	0.970981	Downregulated
SBSN	-0.35026	0.0154973	1.80974	Downregulated
SLC22A31	-0.350553	0.145857	0.836073	Downregulated
SPINT1	-0.351268	0.00600189	2.22171	Downregulated
TMPRSS4	-0.351432	0.0915073	1.03854	Downregulated
ALPK3	-0.352639	0.00171802	2.76497	Downregulated
FAM83F	-0.355908	0.0444469	1.35216	Downregulated
GP2	-0.356096	0.0577787	1.23823	Downregulated
PPP1R14D	-0.357638	0.0665447	1.17689	Downregulated
CDC42BPG	-0.358287	0.00241864	2.61643	Downregulated
SNORA65	-0.360281	0.0263485	1.57924	Downregulated
TREH	-0.360726	0.0120042	1.92067	Downregulated
ALPI	-0.362575	0.0149595	1.82508	Downregulated
SNORA71B	-0.362984	0.0100285	1.99876	Downregulated
SNORA48	-0.363263	0.0227065	1.64385	Downregulated
RPTN	-0.363396	0.0217324	1.66289	Downregulated
DUSP1	-0.366021	0.00671981	2.17264	Downregulated
PHLDA1	-0.366061	0.00790589	2.10205	Downregulated
KRT80	-0.366393	0.023004	1.6382	Downregulated
CEACAM8	-0.368993	0.00751506	2.12407	Downregulated
SNORA60	-0.370386	0.0288357	1.54007	Downregulated
ABCA3	-0.371658	0.129315	0.888351	Downregulated
COL7A1	-0.372806	0.0234721	1.62945	Downregulated
KLK4	-0.372903	0.00436146	2.36037	Downregulated
SAMD11	-0.373167	0.0117283	1.93077	Downregulated
COL17A1	-0.373901	0.122244	0.912772	Downregulated
ENTPD8	-0.374683	0.0674608	1.17095	Downregulated
ATP2C2	-0.375789	0.0387256	1.412	Downregulated
FRAS1	-0.377703	0.00201211	2.69635	Downregulated
SNORA21	-0.378211	0.0150347	1.82291	Downregulated
TMEM145	-0.379495	0.00360242	2.44341	Downregulated
B3GNT3	-0.381363	0.0504478	1.29716	Downregulated
PADI1	-0.381539	0.0397518	1.40064	Downregulated
FHDC1	-0.382293	0.00220245	2.65709	Downregulated
LAMC2	-0.384755	0.013809	1.85984	Downregulated
SCNN1B	-0.385242	0.0934939	1.02922	Downregulated
SLC17A9	-0.388026	0.00180788	2.74283	Downregulated
FXYD3	-0.38865	0.0565075	1.24789	Downregulated
CDHR5	-0.38897	0.0649745	1.18726	Downregulated
NXPE1	-0.389239	0.195063	0.709826	Downregulated
ZIC2	-0.38954	0.108864	0.963115	Downregulated
TSPAN1	-0.392755	0.0409158	1.38811	Downregulated
RIMBP2	-0.393748	0.0140356	1.85277	Downregulated
SPAG1	-0.395206	0.00425122	2.37149	Downregulated
CHAC1	-0.395591	0.00158894	2.79889	Downregulated
SNORA66	-0.39767	0.00535003	2.27164	Downregulated
SNORA67	-0.397765	0.00164372	2.78417	Downregulated
KRT15	-0.397866	0.010572	1.97584	Downregulated
SNORA68	-0.398026	0.038557	1.4139	Downregulated
SNORA2A	-0.398036	0.00288587	2.53972	Downregulated
PCP4	-0.398429	0.0318306	1.49716	Downregulated
KRT8	-0.400153	0.0228706	1.64072	Downregulated
SNORA11	-0.402801	0.00999738	2.00011	Downregulated
CAPN8	-0.403131	0.0662888	1.17856	Downregulated
KCNH2	-0.403256	0.0112186	1.95006	Downregulated
CEACAM7	-0.409253	0.0858162	1.06643	Downregulated
DUSP27	-0.409441	0.154551	0.810927	Downregulated
APCDD1	-0.411891	0.0700422	1.15464	Downregulated
IL6	-0.412487	0.00330983	2.48019	Downregulated
CDHR2	-0.415777	0.0577503	1.23845	Downregulated
MST1R	-0.416109	0.00708525	2.14965	Downregulated
SLC9A2	-0.420141	0.0214565	1.66844	Downregulated
TSPAN8	-0.42458	0.0261998	1.5817	Downregulated
SNORA52	-0.424728	0.0194525	1.71102	Downregulated
ITIH5	-0.424962	0.00519473	2.28444	Downregulated
SNORA7B	-0.426997	0.00979461	2.00901	Downregulated
CDH17	-0.427411	0.112139	0.950245	Downregulated
PKP3	-0.428222	0.0424781	1.37183	Downregulated
FUT3	-0.428878	0.0270654	1.56759	Downregulated
ATP10B	-0.432024	0.0215928	1.66569	Downregulated
KRTAP5-1	-0.432225	0.00256675	2.59062	Downregulated
CKB	-0.432858	0.093744	1.02806	Downregulated
BAIAP2L2	-0.436674	0.00328253	2.48379	Downregulated
SCARNA4	-0.440508	0.00478464	2.32015	Downregulated
PTK6	-0.441311	0.00996989	2.00131	Downregulated
POF1B	-0.444897	0.021664	1.66426	Downregulated
C10orf99	-0.445163	0.15134	0.820046	Downregulated
VIL1	-0.445815	0.0395848	1.40247	Downregulated
FOS	-0.449115	0.0116075	1.93526	Downregulated
CA4	-0.449254	0.0839194	1.07614	Downregulated
NPR3	-0.449582	0.0179894	1.74498	Downregulated
GPA33	-0.450866	0.057644	1.23925	Downregulated
NR4A3	-0.451026	0.000269743	3.56905	Downregulated
MYEOV	-0.451454	0.0496678	1.30393	Downregulated
HOXD11	-0.451703	0.0607672	1.21633	Downregulated
SNORD22	-0.458594	0.00815478	2.08859	Downregulated
FOXF2	-0.46017	0.00264627	2.57737	Downregulated
VWA2	-0.463359	0.00953503	2.02068	Downregulated
HOXB9	-0.465954	0.0703734	1.15259	Downregulated
SNORA71A	-0.467869	0.00838318	2.07659	Downregulated
SNORA14B	-0.469543	0.00289458	2.53842	Downregulated
CXCL5	-0.471264	0.0217508	1.66252	Downregulated
RNF186	-0.471892	0.012271	1.91112	Downregulated
RGS2	-0.471905	6.14318e-05	4.21161	Downregulated
PRSS12	-0.472452	0.000445231	3.35141	Downregulated
HOXD10	-0.476233	0.0268899	1.57041	Downregulated
SNORA10	-0.477343	0.000731749	3.13564	Downregulated
TFF3	-0.477566	0.0653464	1.18478	Downregulated
B4GALNT4	-0.478445	0.029736	1.52672	Downregulated
SFN	-0.479557	0.0118226	1.92729	Downregulated
TFCP2L1	-0.484097	0.000369184	3.43276	Downregulated
SYT8	-0.48656	0.00419134	2.37765	Downregulated
S100A14	-0.488591	0.00573876	2.24118	Downregulated
MYO7B	-0.489889	0.00869335	2.06081	Downregulated
FOXF1	-0.489889	0.000894715	3.04832	Downregulated
NR4A1	-0.498271	0.00169672	2.77039	Downregulated
USH1C	-0.501995	0.013649	1.8649	Downregulated
NDNF	-0.508706	0.068242	1.16595	Downregulated
PROM1	-0.51234	0.00794638	2.09983	Downregulated
GDF15	-0.515565	0.0128754	1.89024	Downregulated
EPCAM	-0.517751	0.0470069	1.32784	Downregulated
TERC	-0.519755	0.00295344	2.52967	Downregulated
PHGR1	-0.545452	0.0807687	1.09276	Downregulated
LCN15	-0.560206	0.170713	0.767733	Downregulated
SLC9A3	-0.572694	0.13308	0.875889	Downregulated
SNORA71D	-0.585073	0.00287957	2.54067	Downregulated
TBX4	-0.594905	0.0263887	1.57858	Downregulated
MUC17	-0.607499	0.118153	0.927556	Downregulated
EPS8L3	-0.61514	0.00356394	2.44807	Downregulated
S100P	-0.625054	0.00939427	2.02714	Downregulated
DEFA6	-0.632121	0.0352959	1.45228	Downregulated
KRT20	-0.636796	0.0228825	1.6405	Downregulated
CEACAM6	-0.649828	0.0133049	1.87599	Downregulated
MUC2	-0.650146	0.192406	0.715781	Downregulated
SLC26A3	-0.660276	0.0403472	1.39419	Downregulated
MUC13	-0.6649	0.00529515	2.27612	Downregulated
KRT7	-0.665321	0.00526527	2.27858	Downregulated
FOSB	-0.721861	0.00230684	2.63698	Downregulated
DMBT1	-0.736933	0.0609793	1.21482	Downregulated
TFF1	-0.83201	0.00892387	2.04945	Downregulated
DEFA5	-0.909204	0.00843167	2.07409	Downregulated
CEACAM5	-0.922302	0.00229332	2.63953	Downregulated
MUC12	-1.02177	0.00393511	2.40504	Downregulated
